# Supplementary material for: Characterisation of the ARF Gene Family in Salicaceae and Functional Analysis of PeARF18 in Heteromorphic Leaf Development of Populus euphratica
Source: Int J Mol Sci. 2025 Dec 28;27(1):335. doi: 10.3390/ijms27010335 (PMC12785610; doi:10.3390/ijms27010335)
Supplement: Supplementary file 1 [file ijms-27-00335-s001.zip]

Archive with 7 entries (7 files):
- PeARF.fa
- PpARF.fa
- SpuARF.fa
- Supplementary Materials.pdf
- Table S1 Inter-species collinear anchor points in three Salicaceae plants.xlsx
- Table S2 Inter-species collinear anchor points in three Salicaceae plants.xlsx
- Table S3 The proportion of various secondary structures.xlsx
