# Supplementary material for: Characterisation of the ARF Gene Family in Salicaceae and Functional Analysis of PeARF18 in Heteromorphic Leaf Development of Populus euphratica
Source: Int J Mol Sci. 2025 Dec 28;27(1):335. doi: 10.3390/ijms27010335 (PMC12785610; doi:10.3390/ijms27010335)
Supplement: Supplementary file 1 [file ijms-27-00335-s001.zip › PeARF.fa]

>PeuTF01G00620.1
MINGSYSVDNKRNGIARGSSSFPLACEGSEDALYKELWHACAGPLVSVPLQGELVYYFPQGHIEQVEASTNQVADDLQMPAYNLPPKILCRVVNVQLKAELDTDEVFAQVILLPLAEQDVDLVEKEDLPPPSTRPRVHSFCKMLTASDTSTHGGFSVLRRHADECLPPLDMSLQPPAQELVAKDLHGNEWRFRHIFRGQPRRHLLQSGWSLFVSAKKLVAGDAFIFLRGETEELRVGVRRALSQPSNVPSSVMSSHSMHIGILATVWHAVSTGSMFTVYYKPRTSPAEFIIPIDKYKESVKINYAIGMRFKMKFEAEEAPEQRFSGTVIGVEEADPKKWPRSKWRCLKVRWDETYPVHRPDRVSPWKIEPALAPSLDPVPGCQSKRHRSNMATSSADSSAPTKKDNEPSRHLQHQEILTLRNTHAGKNYSDSKHNPAQALFQGKDQTAFDNRNFGPDDKIPQAMHGAKLMSLTAGPGTLHESYESTRPFFELNSDDVDRPSKLNETGMFNCHSAPLLYLGHPFNMMASRMEVHVAKDKDIQQQRGSWFSPLPYADNSSHPLGSKPQHLPFQQYNKGTSKDGNCKLFGFSLFGNPMAAEPAIIHRHSTEKEQINVASDHLQFLGSEGFLEQAKHPKHVRPDEQGNIFQASALHSKDVQGMPEGDSTTRCVKVYKQGTAVGRSLDLAKFNGYNELTAELDQIFEFHGELVAPNKEWLIVFTDDEGDLMLVGDDPWQEFCSMVRRIFVFTREEINRMEPRSLNLEAGGNSRSADQLVDLVEDGTSKHLPAASP
>PeuTF01G00853.1
MAMNRGIGGGGGGGGGGSFSQGHSEGEGCGGDDLYTELWKACAGPLVDVPKRGERVFYFPQGHMEQLEASTNQELNQRIPLFNLPSKILCRVIHTQLLAEQDTDEVYAQITLIPESDQIEPTSPDSSSSEPPRPTVHSFCKVLTASDTSTHGGFSVLRKHATECLPPLDMTQPTPTQELVAKDLHGYEWRFKHIFRGQPRRHLLTTGWSTFVTSKRLVAGDSFVFLRGEDGELRVGVRRVACQQSSMPSSVISSQNMHLGVLATASHAVSTLTLFVVYYKPRTSQFIISLNKYLEAVSNKFVVGMRFKMRFEGEDSPDRRFSGTIVGVEDFSPHWNDSKWRSLKVQWDEPAPIPRPDRVSPWEIEPCVASVPTNLSQPVTQKNKRPRPPFEIPALDLSSTASTPWNSGLTQSHDLTQLSVTGEGKSYENHIMWHQKQTDVNGHSNSMSRTQTEGGWLASPHVNVSQHLFQDAMEDSKSVSPWPVFSGYSTLLSSKSKNDPIPDPSDKGRKSEVPSSYRLFGIDLVNHSSSSTPIEVPAQPMSICSGATEGHVLGTLSAVDSDQKSEVSKEQKPEQLQKSPKEIQSKQSSTSTRSRTKVQMQGIAVGRAVDLTMLKGYSQLLDELEQLFDIKGQLHPRDKWEIVYTDDEGDMMLVGDDPWAEFCNMVRRIYICSSQDVKRMGPGSKLPMLPIKGEGTVLSSDSAEN
>PeuTF01G03586.1
MRHSSAGFNPQTHEVEKRVLNSELWHACAGPLVSLPAVGSRAVYFPQGHSEQVAASTNKEVDAQIPSYPSLPAQLICQLHNVTMHADVETDEVYAQMTLQPLSPQEQKDAYLPADMGTPSKQPTNYFCKTLTASDTSTHGGFSVPRRAAEKVFPPLDFSQQPPAQELIARDLHDNEWKFRHIFRGQPKRHLLTTGWSVFVSAKRLVAGDSVLFIWNEKNQLLLGIRRATRPQTVMPSSVLSSDSMHLGLLAAAAHAAATNSRFTIFYNPRASPSEFVIPLAKYLKAVYYTRVSVGMRFRMMFETEESSVRRYMGTITGISDLDAVRWPNSQWRSAKVGWDESTDGERQPRVSLWEIEPLTTFPTYPSPFPLRLKRPWSPGLPSFHGIKNDDLGKNSSLMWLRGDGDCGVQSLNFQGTGVSPWVQPRVDASMLGLQNDVYQTMATAAFQEMRTLDPSKSSSASLLQFQQHQNLPIRSAALMQPRMLQQSPPQQTFLQGVQENKHQSQNPSQSHLIQQQLLHHHLLDSPHQQQQQQQPFLQQQQLADQQIPNGASATISQYASASQSLTPPLQAISLCQQHSYSDSNGKPATIPVVSSLQSLLDSFPPNESSHLLSLPRINPLVTSSGWPSKRAAVESLTSSGAPQCMVTQVEQLGPLQTSITPSSVSLPPFPGRECSIDQDGGTDQQNHLLFGVNIEPSSLLLQNGMSSLRGVGSDSDSTTIPFSSNYMSTAGTNFSLNPAMTPSSCIDESCFLQSTENVSQGNPPTRTFVKVYKSGSFGRSLDITKFSNYNELRSELSRMFGLEGQLEDPLRSGWQLVFIDRENDVLLLGDGPWPEFVNSVWCIKILSPQEVQQMGKRGLELLNSFPIQRLSNGSCDDYANRQDSKSLSTGAGTVTCWRLMAASSQQGKARVRKCSWKDDDSLSYNHSPISSRGSSNLHAFSKIMDRVCSDHKMTRHRIGSPERLPLTLDYAFFGNLASPVVSQSTFYS
>PeuTF02G00018.1
MGSAEEKIKTGGIINGVQTNLLEEMKLLKEFQDQSGTRKAINSELWYACAGPLVSLPQVGSLVYYFPQGHSEQVAVSTKRSATSQIPNYPNLPSQLLCQVHNVTLHADRDTDEIHAQMSLQPVNSEKDVFPVPDFGLKPSKHPSEFFCKALTASDTSTHGGFSVPRRAAEKLFPPLDYSMQPPSQELVVRDLHDNTWTFRHIYRGQPKRHLLTTGWSLFVGSKRLKAGDSVLFIRNEKSHLMVGVRHANRQQTTLPSSVLSADSMHIGVLAAAAHAAGNRSPFTIFYNPRACPSDFVIPLIKFRKTVFGTQVSVGMRFGMMFETEESGKRRYMGTIVGISDSDPLRWPGSKWRNLQVEWDEPGYSDKQNRVSSWEIETPESLFIFPSLTSGLKRPLQSGFLGDTEWGGLVKKPLALLPGSGNASLPYASMSNIYSEQLINMLMKPQANYPGICGTALPEVSAVKLNQSGITPIENQNYSRICLDQSNAMNSSSSKANVAGKSLSLSKVENQASVGIVDGKFKAKPEHLPDQLSQPTLTGECIVQKPISCPMTQQDATNHLLMPLHQTSSLPFLDAGEWISHPMSIDSMYRSGQLSMFGLQDPSVVSPEAANPSLPFMHQDAWDHQLSNLRILSEANQLIPLAQQEPCSFNSGAVKDSSDESNDQSGIYGSLNIDASNGGGSMYDRSVSSAILDEFCTLKDADLQNASDCLVGNLSSSQDVQSQITSASLADSQALSRQDFPDNSGGTSSSNIEFDNSNLLQNNSWQQVAPRVRTYTKVQKTGSVGRSIDVSSFKNYEELCSAIECMFGLDGLLNNPKGSGWKLVYVDYENDVLLIGDDPWEEFVGCVRCIRILSPSEVQQMSEEGMKLLNSVNIQGINAPITEGIHA
>PeuTF02G00321.1
MILSSSSSSTTGFNQVTQEGDNKCLNSELWHACAGPLVSLPHVGSRAVYFPQGHSEQVAASTNKEVDAHIPNYPSLPAQLICQLHNVTMHADVETDEVYAQMTLQPLSPEDQKDAYLLPAELGTASKQPSNYFCKTLTASDTSTHGGFSVPRRAAEKVFPPLDYSQTPPAQELIARDLHDNEWKFRHIFRGQPKRHLLTTGWSVFVSAKRLVAGDSVLFIWNEKNQLLLGIRRANRPQTVMPSSVLSSDSMHIGLLAAAAHAAATNSRFTIFYNPRTSPSEFVIPLVKYVKAVYHTRVSVGMRFRMLFETEESSVRRYMGTITGISDLDPARWPNSHWRSVKVGWDESTAGERQPRVSLWEIEPLTTFPMYPSAFPMRLKRPWPSGLPSFHGLKDEDLSINSPVMWLQGGVGDPGVHSLNFQNFGVAPWIQPRFEASMPALQPDVYQTMAAAALQEMRTVESSKLASQSLLQFQQSQNLSTGPAASVQRQMLQQSNLQNAFLQNFQENQASAQAQLLQQQLQQRIQYTDQQQQRHQPHHQQQQQHQVQQSKQLNELSAQQQIPNVISALPHLISVAPSHSPSLQVIPSQCQQQAFSEPLGNPIAASVVSSVPSIMGSLPQDRGHLLNSNGSNPVRSSTLLSKQAAFGPQLSSGAAPGVLPQVEQSGTTQSAVSDLATLLAPFSGREYSTYQGDPQNNLLFGVNIDSSTFMLQHGIPNLRNIGTENDPLSMPFTASTFTSAPGGDIPLTSDMTASSCIDESGFLQSSENVDQVNPSTRTFVKVHKSGSYGRSLDISKFSSYDELRSELARLFCLEGQLEDPQRSGWQLVFVDRENDVLLLGDDPWQEFVNNVWYIKILSPLEVQQMGKEGLTSAASVPSQKLSNSSSDGYMNRQDFRNSSNPDGYLNRQDFRNSSNGIASIGSLDYQGRCS
>PeuTF02G00687.1
MPPPQLTELSRVDPRFWRACAGSSVQIPAVNSRVYYFPQGHLEQSSSSTAPHPPFLSNLALSKPSIPCQISAVDFLADPVTDEVFTRLLLIPLDNPSSNLPLSFLEPCRSEGEGANNVDDDERKILAFSKILTPSDANNGGGFSVPRFCADSIFPPLNYQAEPPVQTLTVADIHGVSWDFRHIYRGTPRRHLLTTGWSKFVNNKKLIAGDSVVFMRNLKGEMFIGVRRAVRFNNSARWREQISDSGGDGKVKVEEGFSRSWRGRLSQEAVVEAVERAAKGLPFEVVYYPRAGWYSDFVVRAEVVEAALCVFWTAGMRVKMAVETEDSSRMTWFQGTVYCGAWRGSPWRMLQITWDEPEVLQNVKRVSPWQVEFVATTLPLQDASPPMKKLRYPNDSGFLTNGELFFPMSGLTNSRTGHMNASMLNYSTFPAGMQGARQDPFSTFSLSNLISENASQVFGDKVFGNNLVPKMKTMPSEMNIGSLQCGDLSPESQSSAHSFGKDFTGNRSFNPKKVGISSIQLFGKIIHMNQPVENGFDGVGFMDNSNKGCNETEGVNALELSLTSSYTELLNRIDVQCQSASAVEACSA
>PeuTF02G01548.1
MAHAERGCDDLYTELWKACAGPLVDVPKDGERVFYFPQGHMEQLEASTNQELNQQIPRFNLPPKILCRVVNIQLLAEQDTDEVYAQITLHPEADQTEPTSPDPCPPEPAKRTIHSFCKILTASDTSTHGGFSVLRKHATECLPPLDMSQATPTQELAARDLHGFEWRFKHIFRGQPRRHLLTTGWSTFVTSKRLVAGDAFVFLRGDNGELRVGVRRLARQQSSIPSSVISSQSMHLGVLATASHAVLTQTLFVVYYKPRTNQYIIGLNKYLEAVKNGFSVGMRFKMRFEGEDSPERRFTGTIVGVGDISPEWSGSIWRSLKIQWDEPATIQRPERVSPWDIEPFAAPASPNLTQQVMKTKRPRPTDIPTSAASSFWYHGPAQSHELAQLGSSIEVQSSESHVWSMRQKEIDSNLLNSSSSCNTRARPEGIWPSPHMNGSLNFFPDSVGDNNFATTQSIISGFSSPISSRQSNCLINEQVEKGRKYENSVGCRLFGIDLTSNSSSSAPPEKEPGYPIVDSNGTKGLGPAASEAERAQTMDVSMYLKEQNQVLSEAMLKESQSKQGSTTSMRTRTKVQMQGIAVGRALDLTVLKGYTDLINELEKMFEIEGELSTPKKWAVVFTDDEGDMMLVGDDPWPEFCKMVKKIFLKKTGTRCKLPASPFEGEETVVSKDSEHTSDA
>PeuTF03G00009.1
MLLDPIDSSEFFQIYLQLLVYHFLFSDPSCLPTAFPSSRASFYRRVSIDWFRCSFRVCVVFFMVSAAMNHTSGGNPHPGGCNDALYKELWHACAGPLVTLPCEGERVYYFPQGHMEQLEASMHQGMEQQMPSFNLPSKILCKVVNVQRRAEPETDEVYAQITLLPEPDQSEVISPDPPLPEPERCTVHSFCKTLTASDTSTHGGFSVLRRHADDCLPPLDMSQQPPWQELVATDLHGNEWHFRHIFRGVLATASHAIATGTLFSVFYKPRTSRSEFIVNLNKYIEAQNHKLSVGMRFKMRFEGEEVPERRFSGTIVGVGDNISSGWADSEWRSLKVHWDEPSSILRPERVSPWDLEPLVATTPSNSQPMQRNKRPRPSVLPSPTADLSALGMWKPSVESSAFSYGESQRGRDPYPSPNFSTTAKANSLSFCGNSQVTSVSPNSMYRPNQVESVTDSFAPVVNKDLGERRQGTGIGYRLFGIQLIDNFNAEGTSPVVTVSGTVGNDRPVESLEAESDQHSEPEKSCLRSHQELQSRQIRSCTKVHMQGVAVGRAVDLTQFERYEDLLRKLEEMFDIEGELSGSTKKWQVVYTDNEDDMMKVGDDPWHEFCSMVKKIFIYGSEEVKRLSPKVKLSGDEEIKGGSASANADAAVNTEDRSSVVGPGC
>PeuTF03G01412.1
MMAMNRGGGGGGGSFSQANSEGCGEDDLYTELWKACAGPLVDVPKRGERVFYFPQGHMEQLEASTNQELNQRVPLFNLPSKILCRVINTQLLAEQETDDVYAQITLLPESDQIETTSPDPCPSEPPRPTVHSFCKVLTASDTSTHGGFSVLRKHASECLPPLDMIQQTPTQELVAKDLHGYEWRFKHIFRGQPRRHLLTTGWSTFVTSKRLVAGDSFVFLRGENGELRVGVRRVARQQSSMPSSVISSQSMHLGVLATASHAISTLTLFVVYYKPRTSQFIISLNKYLEAVNNKFAVGMRFKMRFEGEDSPERRFSGTIVGVEDFSPYWNDSKWRSLKVQWDEPASISRPDRVSPWEIEPCVAQVPANLPQPVQPKNKRPRPPIEIPAFDLSSTASTPWNSGLAQSCDLTQPSVTGEGKRNENHVMWHQKQTDINGHSNSRTQGEGGWLSSPHVNVSQHLFQEAMEDSKSVSPWPVFVGYSTPLSSKSKNDPIPDPSEEGRKYKVPTSYRLFGFDLVNQSTNSSPIEKVSAQPISVSSAATDGRVLAALPAVDSDRKHEVSKEKKPEQLHISSKEIQSKQSSTSTRSRTKVQLQGIAVGRAVDLTLIKGYGQLIDELEQLFDIKGQLHPRDKWEIVYTDDEGDMMLVGDDPWPEFCNMVRRIFICSSQDVKKMSPGSKLPMLPLEGEGTVLSSDSAEN
>PeuTF03G01613.1
MINGSNSVDINRNGIASRSRCFPVACEGSEDALYKELWHACAGPVVTVPRQGELVYYFPQGHIEQVEASTNQVADDQQMPAYNLSPKILCRVVNVQLKAELDTDEVFAQVILLPETQQDVELVEEEDLPPLPARPRVHSFCKMLTASDTSTHGGFSVLKRHADECLPPLDMSLQPPVQELVAKICMDMSGVSAIYFEVNHEGTFFKVVGVSLSETEELRVGVRRALRQPSKIPSSVISSHSMHIGILATAWHAVSTGSMFTVYYKPRTSPAEFIIPVDKYMESVKINYTIGMRFKMRFEADDAPEQRFSGTVIGVEEADPKKWPRSNWRCLKVHWDETSPVHRPDRVSPWKVEPALAPSMGPVSGCRLKRHRPNTVTSSADSSSLTKKDNGPSRHMQHQEILTLRNTPTGKNYSDNNHNPPWVLSQGTGTLLKSYESSRPFFGLYSDDVDQPSKLTSDEKSMFNWHSAPMMYTGHPFNMLASSMEVQVAKDKDTQQQHGSRFLPFPYADSSPHPSRSKPQHLPFQQCNERTAKDDNYKLFGVSLFGNSKALEPATIHRHSVDKPQHQINVASDHLQLLGSERYLEQLKHPKHARCEEQENIFQASSLYLKDVQGKPERGSARRCVKVHKQGTAVGRSLDLAKFNGYNELTAELDRIFEFNGELVAPNKDWLIVFTDDEDDMMLVGDDPWQEFCSMVRRIFIYTREEINRMEPRSLNLEAEGNSRSTDQMVDLENQISKHLPAVSPSECQGLCYMTGSKVRDASTWIPKP
>PeuTF04G00423.1
MVGMIDLNTTEEDETTPSSGSLSSPSSSSAASALSASGSGSGSGTSPVCLELWHACAGPLISLPKRGSIVVYVPQGHLEQLPDLPLGIYDLPPHVFCRVVDVKLHAEAASDDVYAQVSLLPESEEIEQKLREGVFEGDGEEEDVEATVKTTTPHMFCKTLTASDTSTHGGFSVPRRAAEDCFPPLDYTQQRPSQELVAKDLHGSEWKFRHIYRGQPRRHLLTTGWSAFVNKKKLVSGDAVLFLRGEDGELRLGVRRAAQVKCGPTFPALWNQQLNQSSLADVANAISMRSAFRIYYNPRASSSEFIIPFNKFLKSLDQSFSAGMRVKMRFETEDAAERRYTGLITGISELDPTRWPGSKWKCLLVRWDDMEANRHSRVSPWEVEPSGSGSGSISSSNNFMAPGLKRSRSGLPSLKAEFPIPDGIGASDFRESSRFQEVLQGQEIMSFNTHYDDVDGQNQHPSEIRSQFPGSHGSGIAAIGSGIRGSIPTSENSFNGMGFNESYRFHKVLQGQEIFPRSPYRRIPNANKARENCVLGLSDGVQRSSSRNGWSNMMQGYNTQMRPPTQVSSPSSVLMFQHASNQVSNPTSIFNSSDHEEQTTNTQRWFYLETHGGKFKLSSRSDPALRGDSQCSTNPYVLSHEHLQHDISQPVVAQSAFRSSQDMVSCKSSCRLFGFSLTEDRHVVNKEDNIASITSPLNPESSFLPRVGEQLHPKPPTINNAVGSSCTKAILQHHAENYRIY
>PeuTF04G00433.1
MVGMIDLNTTEEDETTPSSGSLSSPSSSSAASALSASGSGSGSGTSPVCLELWHACAGPLISLPKRGSIVVYVPQGHLEQLPDLPLGIYDLPPHVFCRVVDVKLHAEAASDDVYAQVSLLPESEEIEQKLREGVFEGDGEEEDVEATVKTTTPHMFCKTLTASDTSTHGGFSVPRRAAEDCFPPLDYTQQRPSQELVAKDLHGSEWKFRHIYRGQPRRHLLTTGWSAFVNKKKLVSGDAVLFLRGEDGELRLGVRRAAQVKCGPTFPALWNQQLNQSSLADVANAISMRSAFRIYYNPRASSSEFIIPFNKFLKSLDQSFSAGMRVKMRFETEDAAERRYTGLITGISELDPTRWPGSKWKCLLVRWDDMEANRHSRVSPWEVEPSGSGSGSISSSNNFMAPGLKRSRSGLPSLKAEFPIPDGIGASDFRESSRFQEVLQGQEIMSFNTHYDDVDGQNQHPSEIRSQFPGSHGSGIAAIGSGIRGSIPTSENSFNGMGFNESYRFHKVLQGQEIFPRSPYRRIPNANKARENCVLGLSDGVQRSSSRNGWSNMMQGYNTQMRPPTQVSSPSSVLMFQHASNQVSNPTSIFNSSDHEEQTTNTQRWFYLETHGGKFKLSSRSDPALRGDSQCSTNPYVLSHEHLQHDISQPVVAQSAFRSSQDMVSCKSSCRLFGFSLTEDRHVVNKEDNIASITSPLNPESSFLPRVGEQLHPKPPTINNAVGSSCTKAILQHHAENYRIY
>PeuTF04G00708.1
MKLSTSGLGGQQAGQEGEKKCLNSELWHACAGPLVSLPTAGSRVVYFPQGHSEQVAATTNKEVDAHIPNYPSLPPQLICQLHNVTMHADVETDEVYAQMTLQPLTPQEQKETLLPMDLGMPSKQPTNYFCKTLTASDTSTHGGFSVPRRAAEKVFPPLDFTQQPPAQELIARDLHDVEWKFRHIFRGQPKRHLLTTGWSVFVSAKRLVAGDSVLFIWNEKNQLLLGIRRATRPQTVMPSSVLSSDSMHIGLLAAAAHAAATNSCFTVFYNPRASPSEFVIPLSKYVKAVFHTRISVGMRFRMLFETEESSVRRYMGTITGISDLDPVRWPNSHWRSVKVGWDESTAGERQPRVSLWEIEPLTTFPMYPSLFPLRLKRPWQHGSSSVLDSRDEASNGLMWLRGGSGEPGLPSLNFQANMLPWMQQRLDPMMLGNDHNQRYQAMLAAGMQNLGSGDPLRQQFMQLQQPFQYLQQSSSHNPLLQLQQQQQQQQQAIQQSIPHNILQAQNQISTESLPRHLLQQQLNNQPDDQAQQHQHIQQHQHIYHDLQIQTDQLQRQQSNLPSPSFSKTEYMDSSSKFSATNTPMQNMLGSLCSEGSVNLLDFSRAGQSTLTEQLPQQPWVPKYAHQEVNAFANSISLPRTYPEKDPSMEAENCSSDAQNPTLFGANIDSSGLLLPTTVPRYSTSSIDADVSSMPLGDSGFQNSLYGCVQDSSELLSNAGQMDPPTPSGTFVKVYKSGSVGRSLDISRFSSYHELRGELAQMFGIEGKLENPHRSGWQLVFVDRENDVLLLGDDPWELFVNNVWYIKILSPEDVLKLGEQGGVEPSGPNAVHRMSGGVA
>PeuTF04G02007.1
MKKTDKKSLDPQLWQACAGSMVQIPPLNSKVFYFPQGHAEHSQSPVDFPQTIPSLVLCRVASVKFLADRGTDEVFAKISLVPLPDADLDFSQDVDICGDGNDSNNAEKPASFAKTLTQSDANNGGGFSVPRYCAETIFPRLDYSADPPVQTLIAKDVHGVVWKFRHIYRGTPRRHLLTTGWSTFVNQKKLVAGDSIVFLRAENGDLCVGIRRAKRGIGIGSGPESSPSHIGWNSNNATCANPFGGFSLFVKEDEMRNGGVKGRGRVKSEEVLEAAGLAANGNPFQVVYYPRASTPEFCVKASSVRAAMRTSWCSGMRFKMAFETEDSSRISWFMGTVTSVQVADPVRWPNSPWRLLQVTWDEPDLLQTVKCVSPWLVELVSNMPVIHLSPFSPPRKKLRFPQQLDFPLDGQFQLPSFSGNPLGPSSPLCCLSDNTPAGIQGARHAQFGISLSDFQFKNKLRSGLFLSSIQRFNPRTKISENYPTGHPDSNKNLSFSLTKGSSNPNLEKSDNGKKHQFLLFGQPILVEQQISHSCSADAFPQVVNERNSSDRNREKNSDVLRSALGKTISQEKSCATGFSWHQSLQNASEIGMDTGHCKVFLESEDLGRTLDLSALHSYEELRRKLAIMFGIERSDMLSHVFYRDVTGAVKQIGDEPFSVFTKTAKRLTILMNRASGNSGGRRTWITGMRNAENGLEAPNKTGPLSIFA
>PeuTF04G02163.1
MAFAAMNHTSEGNPHAGGCNDALYKELWHACAGPLVNLPREGELVYYFPQGHMEQLEASMHQGMEPQMPLFNLPSKILCKVVNVQRRAEPETDEVYAQITLLPEPDQSEVTSPDPPLPEPERCTVHSFCKTLTASDTSTHGGFSVLRRHADDCLPPLDMSQQPPWQELVATDLHGNEWHFRHIFRGVLATASHAIATGTLFSVFYKPRTSRSEFIVSLNKYLEVRNHKLSVGMRFKMRFEGEEVPERRFSGTIVGVGDNISSGWADSDWRSLKVQWDEPSSIMRPERVSHWELEPLVATTPSNSQPVQRNKRARPYVIPSPTADLSALGMWKSPVESSALSYGDSQRGRDLYSSPNFSTTAKVNSLGFRGNSQVASVSHNSMHWPNRVESVTDSFAPVVNKDSGERRQGTGIGYKLFGIQLVENSNIEGTSPVVVSGTVVNDHPVLSLEAESDQHSEPEKSCLRSSQELQSRQIRSCTKVHMQGVAVGRAVDLTQFKRYEDLLRKLEEMFDIEGELSGSTKKWQVVYTDNEDDMMKVGDDPWNEFCGMVKKIFIYTSEEVKRLSPKIKLLAEEEVKGIGDNVDAAVNTEDRSSTIGPGC
>PeuTF05G01444.1
MPQLTELSRVDPRIWRACAGSSVQIPTINSRVYYFPQGHLEQSSSSTAPHPPFLSNLALSKPLISCQISAVDFLADPVTDEVFIRLLLLPLNDHSCNLPHSFLEPSRSEGGGLNDVDDDENKILAFAKILTPSDANNGGGFSVPRFCADSIFPPLNYQAEPPVQTLTVTDIHGISWDFRHIYRGTPRRHLLTTGWSKFVNNKKLIAGDSVVFMRNLKGEMFIGVRRAVRLNNSARWREQIAGGGGEGKVKAEEGFSMSGRGRLSQEAVAEAVEMAAKGSPFEVVYYPRAGWYSDFVVRAEAVEAALGVFWTAGMRVKMAMETEDSSRMTWFQGTVSGTGLPDSGAWRGSPWRMLQALVFFSQFPRFLNFICVLFPVALMLWITWDEPEVLQNAKRVSPWQVEFVATTPQLQAAFPPMKKLRYPNDSRFLTDGELFFPMSDLTNSTTGHMNASMLNYSTFPAGMQGARQDPFSTFGLSNFISENAPQVFRDRAFGNNLVPKMKRMPSEMNIGSLQSENLSPESQSSAYSFGIGFVGNGGFNPKKVGINSIQLFGKIIHMDQPVENGFDDVGFMDDSSKCCNETEGVDSLELSLTSSYTELLNRIDAQCQRASPVEACPT
>PeuTF05G01840.1
MLRCMLMLRQTEVYAQMTLQPLSQDDQKDAYLLPAELGTASKQPTNYFCKTLTASDTSTHGGFSVPRRAAEKVFPALDYSQTPPAQELIARDLHDNEWKFRHIFRGQPKRHLLTTGWSVFVSAKRLVAGDSVLFIWNEKNQLLLGIRRANRPQTFMPSSVLSSDSMHIGLLAAAAHAAATNSRFTIFYNPRASPSEFVIPLFKYIKAVYHTRVSVGMRFRMLFETEESSVRRYMGTITGISDLDPVRWPNSHWRSVKVGWDESTAGERQPRVSLWEIEPLTTFPMYPSAFPMRLKRPWPSGLPSFHGLKDGDLNINSPMMWLQGGVGDLGVQSLNFQSFGVAPWIQPRFDTSMPALQPEMYQTMAAAALQEMRTVESSKLASQSHLQFQQSQNVSNGPTALTQRQMLQQSNLQHALLQNFQENQASTQAQFLQQHLLHRNQYTGQQLQQHQPQLQQVQQPKQLNELSAPQQIPNVISALPHLTSVALTQSPSLQPISSQCQQQAFSEPLGNSIAASDVSSMHSVIGSLSQDGGSHLLNSNGSNPVISPALLSKRAAIDPQLSSGAAHCALPQVEQLRTTQSTVSDLATLLAPFSGREYSTYQGANDPQNNLLFGVNIDSSTFMLQHGIPNLRNIGTENDPLSMPFAASTFTSATGSDIPLNSDMTASSCVDESGFLQSSENVDQVNPSTRTFVKVHKSGSYGRSLDISKFSSYDELRSELARLFCLEGLLEDPQRSGWQLVFGDRENDVLLLGDDPWQEFVNNVWYIKILSPLEVQQMGKEGLSPAASVPSQKLSNSNCDGHMNRQGFRNSSNGIASMGSLDY
>PeuTF05G02165.1
MGSVEEKIKTGGLVNGAQTNLLEEMKLLKEFQDQSGIRKAINSELWYACAGPLVSLPQVGSLVYYFPQGHSEQVAVSTRRSATSQIPNYPNLPSQLLCQVHNVTLHADKDTDEIYAQMSLQPVNTEKDVFPIPDFGLRPSKHPSEFFCKTLTASDTSTHGGFSVPRRAAEKLFPSLDYTMQPPTQELVVRDLHDNTWTFRHIYRGQPKRHLLTTGWSLFVGSKRLKAGDSVLFIRDEKSQLMVGVRRANRQQTTLPSSVLSADSMHIGVLAAAAHATANRSPFTIFYNPRACPSDFVIPLIKFRKAVFGTQVSVGMRFGMMFETEESGKRRYMGTIVGISDLDPLRWPGSKWRNLQVEWDEPGCSDKQNRVSSWEIETPESLFIFPSLTSGLKRPLQSGFLGDSEWGSLVKKPLSWLPGSGNANLPYASMSNICSEQLINMLMKPHPIYYPGICGAALPEVSAAKVASLDVKNMQATINQMPQLNQSGVTPVENQNYSQICLDQSDAIISSSSKINVAGKSFSSIEVENQASAGVGERKLKAETEHLPDQLSQLTSTGECSVQKPSSCPMTQQNATNHLAIQNQNQGHSQLQTSLWPAQAFPESSLHNSQQIHSPLADATAPNCSLPFLDADEWISHPMSLAGMYRSGPLSMFGSQDTSVVFPEAINPSLPFMNQDVWDHQMSNSRFLTQANQLISLTQQEPCTLNSGAVKDLSDESNDQSGIYGSLNFDASNGGGSVVDPSVSSAILDEFCTLKDADLQNASDCLVGNLSSSQDVQSQITSASLADSQAFSRQDFPDNSGGTSSSNVDFDNSNMLQNSSWQQVAPRVRTYTKVQKTGSVGRSIDVSGFKNYEELCSAIECMFGLDGLLNNPKRSGWKLVYVDYENDVLLIGDDPWEEFVGCVRCIRILSPSEVQQMSEEGMKLLNSANIQGTNAPITEGSHAR
>PeuTF06G00760.1
MKAPATGAGGTAATSTATNGEGAEKKSINPELWQACAGPLVNLPAAGTHVVYFPQGHSEQVAASMKKDVDAQIPNYPNLPSKLLCLLHNVTLHADPETDEVYAQMTLQPVSSFDKDALLRSDLALKSNKPQTEFFCKTLTASDTSTHGGFSVPRRAAEKIFPPLNFSMQPPAQELVARDLHDNVWTFRHIYRGQPKRHLLTTGWSLFVSGKRLFAGDSVLFIRDEKQQLLLGIRRANRQPTNLSSSVLSSDSMHIGILAAAAHAAANNSPFTVFYNPRASPSEFVIPLAKYYKAVYSNQISLGMRFRMMFETEESGTRRYMGTITGISDLDPVRWKNSQWRNLQVGWDESTAGERRNRVSIWEIEPVTAPFFICPPPFFRSKRPRQPGMPDDDSL
>PeuTF06G01271.1
MITFMEAKDKLKEEADKCLDSQLWHACAGGMVQMPAVNSKVFYFPQGHAEHACEPVDFRNLPRVSHILCRVSDIKFMADPETDEVFAKIRLVPINSIELDLDDQEVAVNGGMEAAQDNNKPVSFAKTLTQSDANNGGGFSVPRYCAEMIFPRLDYTADPPVQTLLAKDVHGETWKFRHIYRGTPRRHLLTTGWSPFVNHKKLIAGDSVVFFRAENGDLCVGVRRAKRASGGGPESLWNPAGGSSAVPSGGFGAFLREDEHKLMRSGSGNGNGSKSNESLMGQGKVRAEAVIQAVTLAANGLPFEVVYYPRANTPEFCVKASMVKTAMQIRWCSGMRFKMAFETEDSSRISWFMGTVCSVQAADSLWWPHSPWRLLQVTWDEPDLLQNVKRVSPWLVELASNMAAIHFPAFSSPRKKLRLPQHLDFPIDGQFPMPIFSGNLLGPSSSFDCLPHNTPAGMQGARHAHYGLPLSDPHLNKLQTGLLRTGFPPLLDHTASLTKASNVQTIPKPSMCEDVSCELTMAHSTQTSKKAVDAKIPQLVLFGQPILAEQQISLSCPGNAASPVLTGNSSSEGNLDKMANFSDGSVSTLHRRGLPECSSCEELPWNKDKHQKSEPSLETGHCKVFLDSEDVGRTLDLSLLGSYEELYRKLADMFGLRNSEKFSNVLYRDFNGITKRIGEEPFSDFFKTARRLAIVTNSSNGNVGI
>PeuTF06G01378.1
MKVPSNGFLPNFADGERKCINSELWHACAGPLVSLPPVGSLVVYFPQGHSEQVAASMQKENDFIPSYPNLPSKLICMLHNVTLHADVETDEVYAQMTLQPVSKYEKEALLASDMGLKQNRQPTEFFCKTLTASDTSTHGGFSVPRRAAEKIFPPLDFSMQPPAQELVARDLHDNSWTFRHIYRGQPKRHLLTTGWSVFVSTKRLFAGDSVLFIRYEIECLILKIFSWNIILILGILALSSSVISSDSMHIGILAAAAHAAANNSPFTIFYNPRASPSEFVIPFSKYNKALYTQVSLGMRFRMMFETEESGVRRYMGTITGISDMDPVRWKNSQWRNLQVGWDESTAGERPSRVSIWEIEPVVTPFYIYPPPFFRPKFPKQPGMPDDDSDIENAFKRAMPWLGDEFGMKDPPSSIFPGLSLVQWMSMQQNNQFPAAQSGLFPSMAPSNALHNNLSTDDPSKVLNFQSPGISPPSVQLNKTNPQNQGGQLPQPPMAWAQQQQLQQLLQTPINQQQPPYPQQQQQQQQQPISQQQQQQQQQPISQQQQQHQHWPQQQPQVQPTQIRQPPPQIQQQQQIFQPPTLNDSVVAPNQIPNQNLQQPVVYSQLQQQQLVASNTQSQSIPSANKSSYPLTSLPQDSQLHQQMEQQSNLSQRQQQHAQLQQSPLLLMQQNLSQRAQPQQQLQQLSQSSHSEQQLHFQLLQKLQQHQQLPSPASSVLQSQQLQQQHQQTHQPHQQLQQSPLSQNQQPLGSNSFSTATLMRTQSFPMNQPQGLQKQPLAVRAHSSITDGEAPSCSTSPSTNNCQISPQNFLNRNQLAPAMLMGDSAIEPASNLVQDLQNKSEIHVKNEFPSSRGLDHLKYKGAVTDQLEASSSGTSYCLDAGNIQQNFSVPTFGLDSDVQSHPRNSLPFASNIDALAPDTLLSRGYDSQKDLQNLLANYGGTTRDIETELSTAAISSQSFAVPNIPFKPSCSNDVAINDTGVLNNGLWTNQTNQTQRMRTYTKVQKRGSVGRSIDVTRYKGYNELRHDLARMFGIEGQLEDPQSSDWKLVYVDHENDILLVGDDPWEEFVSCVQSIKILSSAEVQQMSLDGDLGSRAPATDVVLGARAVDCPTAIPQILSPLLQLLPSDGSIPSSSALDYIRESGQAAKDP
>PeuTF09G00129.1
MEIDLNHPVTEVEKNSFCTNGDSSSSSNSSPSPVSSSIYLELWHACAGPLTSLPKKGNVVVYFPQGHLEQLASSSPLSHRDMPNFDLHPQIFCKVVNVQLLANRENDEVYTRLTLLPQPEVVGQDLEGKELHELGVDGEGDDASPTKSTPHMFCKTLTASDTSTHGGFSVPRRAAEDCFPSLDYKQQRPSQELVAKDLHGVEWRFRHIYRGQPRRHLLTTGWSIFVSQKNLVSGDAVLFLRGEDGELRLGIRRAARPRNGLPDSVTSKQNSLPSALSQVSNAISTKSVFTVSYSPRATHAVFVVPYQKYIKSINNAVCIGTRFKMRFEMDDSPERRCSGVVTGTADLDPYKWPNSKWRCLMVRWDEDVMSDHQERVSPWEIDSSVSLPPLIIQSSPRLKKLRAGLQAAPPDKPIAGGGGFLDFKESVRSSKVLQGQENVGLLSPVYRCDTVNHPLDFEVRNKAQQNLILTGIEKAKISELTRAHPATHTGFTESDRFLKVLQGQEICSLSSVGALGKPNIGHSSFQMYPGPRPAFYPVAAESLRSMYFPYGDAYKNGQDPRTQSYAIFSRENAHFNTSSIQTCVVREEVRKPNQSSEYKTKESISAAPALCANLRNQKDDFFNGNATGCKLFGFSLNAETSPNSQNTSKRSCTKVHKQGSLVGRAIDLSRLNSYSDLLNELERLFSMEGLLRNPEEGWRILYTDSENDVMVVGDDPWPEFCNVATKIHIYTQEEVEKMTIGITGDDTQSCLEQAPVIMEASKSSSVGQPDCSPTVIRV
>PeuTF09G00155.1
MPSTLNPLSISLKESLLSSSAVLPLSNSLPTLTPMRSTPRSASSLSPNTDLDFAQDRGLCGNGNDSDSCPDKPASFAKTLTQSDANNGGGFSVPRYCAETIFPRLDYSSDPPLQTVIAKDVHGEVWKFRHIYRGTPRRHLLTTGWSTFVNQKKLVAGDSIVFLRAENGDLCVGIRRSKRGIGIGSGPESSLTTGWNSNNATCAIPYDGFSLFVKEDEMRNGGMKGRGRVKPEEVLEAAGLAANGKPFQVVYYPRSSTPEFCVKASSVRAAMRIGWCSGMRFKMAFETEDSSRISWFMGTVTSVQVADPVRWPNSPWRVLQVAWDEPDLLQNVKRVSPWLVELVSNMPVIHLSPFSPPRKKSRFPQQLDFPLDLQFRLPSFSGNPLGPSSPLCCLSDNTPAGIQGARHAQFGISLSDIQFNNKLQSGMFLSSLQRFNPHSRNSETYLTGLTNSNENISCLLTMGNSNPNLEKSDNVKKHQFLLFGQPILIEQHISHSCSTDAVSQVINERNSSHESSNKEKISDVLLSAPGKKIPQVKSCSTGFSWHQSLHNTSEIGRDTGPCKVFLESEDVGWTLDLSALCSYEELDGKLADMFGIERSEMSRHVLYRDATGAVKQIGDEPFSVFMKTAKRLTILMNRASTESWEDMDHRDAKC
>PeuTF10G00334.1
MSSSQILQIPKLQSGAMIREFAVMNSQKEKMRVAEKCLDSQLWHACAGSMVQMPAVNSKVFYFPQGHAEHAQGSVEFGHFQIPALIPCKVSAIKYMADPETDEVYAKIRLIPLNNSDLMLGHGCGEDNDDRLHSGIESQEKPASFAKTLTQSDANNGGGFSVPRYCAETIFPRLDYTAEPPVQTILAKDVHGETWKFRHIYRGTPRRHLLTTGWSNFVNQKKLVAGDSIVFLRAENGDLCVGIRRAKRGIGGNECSSGWNSFGGYSGFLREDESKLMRRNGNGDMKGKVKAESVIEAASLAANGQPFEAVYYPRASTPEFCVKASAVRSAIQIQWCPGMRFKMAFETEDSSRISWFMGTISSVQVADPIRWPNSPWRLLQVAWDEPDLLHNVKRVSPWLVELVSNMPAIHLSPFSPPRKKLRLPQPPDFPLLGQIPMPSFTGNPHRSNSPLCCVSDNIPAGIQGARHAQFGLSSSDLHFNKLQAGLFPVDFQRLDRAAPPSRISNSNFVGNTQNSESISCLLTMGNSSQSMKGSDTKTPHILLFGQLIVTDQQSSQSCSGDTNANSSSDGRPGKAISDGSGSASRQNVPLENSSGGRCPRYKDYQKIDLGLEAGHCKVFMESEDVGRTLNLSVLGSYEELHRKLDNMFGIESSEMLSNVLYRNAAGATKHAGDEPFSEFLKTARRLTILSDASSDNVGR
>PeuTF11G00469.1
MVGLIDLNTIEEDETTPSCGSLSSPSSSSAASALSASGSGSGSSTSSVCLELWHACAGPLISLPKRGSVVVYFPQGHLEQLPDLPLAVYDLPPHVFCRVVDVKLHAEAASDEVYAQVSLVPESEEIEQKLREGIFEGDGEEEDGETTVKMTTPHMFCKTLTASDTSTHGGFSVPRRAAEDCFPPLDYTQQRPSQELVAKDLHGSEWKFRHIYRGQPRRHLLTTGWSAFVNKKKLVSGDAVLFLRGEDGELRLGVRRAAQVKCGPTFPALWNNQLNQISPGDVANAISTRSVFHIYYNPRASSSEFIIPFNKFLKSLDQSFSSGMRFKMRFETEDAAERRYTGIITGVSELDPARWPGSKWKCLLVRWDDMEPNRLSRVSPWEVEPSGSGSISSSNNFMAPGLKRSRSGLPSSKAEFPIPDGIGAPGFRESSRSQEVLQGQEIMSFNALYDGVDGQNQYPSEIRSCFPGSHSSGIAALGSGIRDSISTSNNSYKGIGFNESYRFRKVFEGQEIFPSSSYGRIPNANEARENCSLRFSDGAQRSISRNGWSTMMQGYNTQIRPPAQVSSPSSVLMFQHASNPVPKPSSNFNFNDHVQQTATTRSWFCGPEMQGGDFKLSAHSEPSVKRDGQWSKNPFGLSHEHLQHGVSQPIAAQDLVSYKSSCRLFGFSLTEDKCLVNKEDNLTLITSPLNPGSSFLPCPGEHFHTKPPAINNAVGSSCTEAILQPRAENYRIY
>PeuTF11G00740.1
MRHSSASFNPQTQEGEKRVLNSELWHACAGPLVSLPAVGSRVVYFPQGHSEQVAASTYKEVDARIPNYPSLPPQLICQLHNVTMHADVETDEVYAQLTLQPLSPQEQKDACLPADLGTPSKQPTNYFCKTLTASDTSTHGGFSVPRRAAEKVFPPLDFSQQPPAQELIARDLHDNEWKFRHIFRGQPKRHLLTTGWSVFVSAKRLVAGDSVLFIWNEKNQLLLGIKRAIRPQTVMPSSVLSSDSMHLGLLAAAAHAAATNSRFTIFYNPRASPSEFVIPLAKYLKAVYYTRVSVGMRFRMLFETEESSVRRYMGTITGISDLDVARWPNSLWRSVKVGWDESTAGERQPRVSLWEIEPLTTFPMYPSPFPLRPKRPWTPGLPSFHGIKDDDLGMNSSLMWLRGDGDRGIQSLNLQGMGVAPWMQPRFDTSMRGLQNDVYQTMATAAFQEMRALDPSKSSAASLLQFQQHQNLPIRNAALMQPLILQQSPSQQAFLQGVQENKHQSQPQSQTPTRSHLIHQQLQHQHSLDSPEQQQPLLQQQHLADQQIPNVVPAISQYASATQSLTPPLQAISLCQQHSFSDSNGNLMTSPVVSPLQSLLGSFPQDESSHLFNFPRTNPLITSSGWPSKRAAVEPLMSSVAPQCMMSQVEQLGPPQTSISPSSVSLPPFPGRECPTEQDGGTDPQSHLLFGVNIEPSSLLMQNGLSGLRGVGSDSDSITVPFSSNYMSIAGTNFSLNPEMAPSSCIDESGFLQSTEIVGQGNPPSRTFVKVYKSGSFGRSLDITKFSNYNELRSELACMFGLEGQLEDPLRSGWQLVFIDRENDVLLVGDGPWPEFVNSVWCIKILSPQEVQKMGKRGLELLNCVPIQRLSNGSCDDYANRQDSQNLSNAITSVGSLDC
>PeuTF12G00988.1
MASSEISAKANSGNIKGGGESFSSGYSEAMGGQKGHSTHPSSARDAETALYNELWHACAGPLVTVPREGDHVFYFPQGHLEQVEASTNQVADQQMPVYDLPPKILCRVVNVQLKAEPDTDEVFAQVTLLPLHNQDENASEKEPPPPPPPRFHVHSFCKTLTASDTSTHGGFSVLRRHADECLPPLDMSRQPPTQELVAKDLHGSEWRFRHIFRGQPRRHLLQSGWSVFVSSKRLVAGDAFIFLRGENGELRVGVRRAMRQQSNVPSSVISSHSMHLGVLATAWHAVSTGTMFTVYYKPRTSPAEFIVPFDQYMESVKSNYSIGMRFKMRFEGEEAPEQRFTGTIVGIEDADPSRWKDSKWRCLKVRWDETSTIPRPDRVSPWKIEPALAPPALNPLPMPRPKRPRANMVPSSPDSSVLTREGSSKVTADPSSASGFSRVLRGQEFSTLRGNFAEGNESDAAEKSVMWPPSADNEKIDVLSSSRRFGPEWWISSARQEPTYTDLLSGFGANADSSHGFGAPFVDQTAGGANPMKKHLSDQGQFNLLASPWSIMSPGLSLKLSESNSRVPIQGKQRCNISIKGKHQIQCFQ
>PeuTF14G00590.1
MGQKRSVAGDAKTSRSHEVGLLKTTKCFNNGLPPCNPQENKDDLYTELWHACAGPLVYVPRAGDKVFYFPQGHMEQVAALMNEEGKMEMPIYDLPYKILCKVVHVELKAEAGTDEVFAHIILLPVAEEDELSSNKDGKSLPLHRKTCARSFTKKLTPSDTKTHGGFSVPKRHADQCLPPLDKSQQPPVQELLAKDLHGFEWCFKHIYRGQPKRHLITSGWSTFVSSKRLVAGDSFIFLRGESGQLRVGVRRAMKLENNLSAYVLSSHSMQLGILSSASHAIATGSVFKIYFHPWTSPAEFIIPYDQYMKSAEINYSAGTRFRMLFEGQECAEQRIERFEGTVVGTEDVDRIRWPHSEWRILKVKWDAASEPFVHQERVSPWNIEPIEPIRKKHASLLHLQKMACIADKSLPRFVISVKEGLLHGSDEHANESLLEVLQGQEDRDTSANQFGAFKPPSVPHLTSPNPDWNRSTIGRDNQLQFWMRGPIYPCPSNTVSFPGGNITRLDIPNSRHSTFNSYGVHDNAVGSRSLSVPNVSHNSGSQKWRGSELKHANEVPHAAPHRYMLFGVNLVSNSPELPSSQVATTVENESHNYVPVTSQSSVSEPSKSTSGVNSEKQCKNCCSATIPSRTKVLKYGTVPGRSVDLTQFHGYNELICELDLMFDFQGSLIDETSGWEFQLTVRRIFISPKENIGKLNPLSPNPSPSGSVWPNPTSVGYGFVCTAAAVMLGNDTLCLL
>PeuTF14G00975.1
MAHAERGDNLYTELWKACAGPLVDVPKAGERVFYFPQGHMEQLEASTNQELNQQIPRFNLPPKILCRVVNIQLLAEQDTDEVYAQITLHPEVDQTKPTSPDPCPPEPAKQTVHSFCKILTASDTSTHGGFSVLRKHATECLPPLDMSQATPTQELAARDLHGYEWRFKHIFRGQPRRHLLTTGWSTFVTSKRLVAGDSFVFLRGDNGELRVGLRRVACQQSSIPSSVISSQSMHLGVLATASHAVLTHTLFVVYYKPRTNQYIIGLNKYLEAVKNGFSVGMRFKMRFEGEDTPERRFTGTIVGVGDISPEWSGSMWRSLKVHWDEPATIQRPARVSPWDIEPFAAPASPNLTQQVVKSKRPRSMDIPTSEITTDPAASAFWYHGPTQSRELIQRGSVTEVQSSESHVWSMRQKDIDSNLNNSGGCNSRGPEGIWPPSSHMNVSLNFFPDPAGDNKCAKTQSIISGFASSISRQSNGLINEQVEGGRKFENSVGCRLFGIDLTSNSGIAAVPEKEPAYPIVDYIGTQGLVPASSEAEKAQTMDFSMSSKEQKQVVPDTWAKESQSKQSSTTSTRTRTKVKMQGVVVGRALDLTVLKGYKDLINELEKMFEIGELSMREKWAIVFTDNEGDTMLVGDDPWPEFCKMVKKIFIYSREEVKKMNTQCKLPASSFEGEGTVISMESEHKSDA
>PeuTF15G01074.1
MASSEISARANSGNIRGGGESFTSGYSEAMEGQKNHSTHPSSARVVDAETALYNELWHACAGPLVTVPREGDRVFYFPQGHIEQVEASTNQVADQQMPLYNLPPKILCRVVNVQLKAEPDTDEVFAQVTLLPEHNQDENVLEKEPPPPPPPRFHVHSFCKTLTASDTSTHGGFSVLRRHADECLPPLDMSRQPPTQELVAKDLHGNEWRFRHIFRAWHAVSTGTLFTVYYKPRTSPAEFTVPFDQYMESVKNNYSIGMRFKMRFEGEEAPEQRFTGTIVGIEDADPGRWKNSKWRCLKVRWDETSTMPRPERVSPWKIEPALAPPALNPLPLPRPKRPRANMVPSSPDSSVLTRDGSFKVTADPPSASGFSRVLQGQEFSTLRGTFAESNESNAAEQSVMWPSSADDEKIDVLSTSRRFGSERWMSSARHEPTCTDLLSGFGTNSDSSHGFGAPFVDQTAVAANPTKKHLSDQGQFNLLASPWSIMSSGLLLKLSESNTKVPVQGSDVTYQARANVFSEYPVLQGHRVEQSHKNWMMHPPPSHFDNHANSRELMPKPVLMQEHDSGKSLEGNCKLFGIPLKISKHVAPEAAGTTNTMNEPLGHIQPVSHHLTFESDQKSEQSKGSKMTNENENEKRFQAGHLRNKGQPWKNTKWLNQELYEGSKAWDCTW
>PeuTF16G00814.1
MITFMEAKEILKEEADKCLDSQLWHACAGGMVQMPAVNSKVFYFPQGHAEHACEPVDFRNLPGASHTLCKVSAIKFMADPETDEVFAKIRLVPINSNEIDLDDQEVAVNGEKEAARDNKKPVSFAKTLTQSDANNGGGFSVPRYCAEMIFPRLDYTADPPVQTLLAKDVHGETWKFRHIYRGTPRRHLLTTGWSPFVNHKKLVAGDSVVFLRAENGDLCVGVRRAKRAISGGPESLWNPALGNPVVPYGGFGAFSREDEHKMMKNGRGNGNGSKSNESLMGRGKVRAESVIQAAVLAANGLPFETVYYPRANTPEFFVKASLVKTVMQIRWCSGMRFKMAFETEDSSRISWFMGTVCSVQDADPLCWPGSPWRLLQVTWDEPDLLQNVKRVSPWLVELASHMSAIHLSPFSSPRKKLRLPQHPDFPIDGQFPMPIFSGNLLQPSSPFGFLPNNVPAGMQGARHAHYGLPPSDLNLNKLHTGPLRAGFPPLLDHTASLTKASNIQTIQKPILNEGVSCELTMSHSTQTSKRADDVKIPQLVLFGQRIVAEQYISRSCSNNTGSPVLARNSFFEGKLDKMEKFSEGSVSTLPHRGLSKHSSCEGLQWNKNNNRKNEQSLEIGHCKVFLESEDVGRTLDLQLLESYEELYRKLADMFGLRNSEKFSNLLYRDDNGITKNIGEEPFSNFSKTARRLTIVTDSGSDNVGGM
>PeuTF17G01204.1
MKLSTSGLGGQQAGQEGEKKCLNSELWHACAGPLVSLPTVGSRVVYFPQGHSEQVAATTNKEVDAHIPNYPSLPPQLICQLHNVTMHADVETDEVYAQMTLQPLTLQEQKETFLPLDLGMPSKQPTNYFCKTLTASDTSTHGGFSVPRRAAEKVFPPLDFTQQPPAQELIARDLHDVEWKFRHIFRGQPKRHLLTTGWSVFVSAKRLVAGDSVLFIWNEKNQLLLGIRRATRPQTVMPSSVLSSDSMHIGLLAAAAHAAATNSCFTVFYNPRASPSEFVIPLSKYVKAVFHIRVSVGMRFRMLFETEESSVRRYMGTITGTSDLDPVRWPNSHWRSVKVGWDESTAGERQPRVSLWEIEPLTSFPMYPSLFPLRLKRPWHPESSSLLDSRDEASNGLIWLRGGSGEQGHPSLNFQANMLPWMQQRLDPTMLGNDHNQRYQAMLAAGMPNLGGGDLLRQQFMQLQQPFQYSQQSSSPNPLLQLQQQHQAMQQSIPHNILQPQNQISLDSLPRHLLQQQLNNQPDDQAQQHQHAYHDGLQIQTDLLQRQQSNLPSPSFSKTEYMDSSPKFTVSTTPMQNMLGSLCTEGSGNLLDFTRAGQSTLTEQLPQQSWVPKYAHHDVNAFSNSLSLPRTYPEKDLSVEAENCNSDAQNPTFFGLLLPTTVPRYPTSTVDTDVSSMPLGDSGFQNSLYGCVQDSSELLPNAGQMDPPTSSRTFVKVYKSGSVGRSLDISRFSSYHELREELAQMFGIEGKLENPHRSGWQLVFVDRENDVLLLGDDPWELFVNNVWYIKILSPEDVLKMGEQGFESSGPNAVKG
>PeuTF18G00580.1
MKVPSNGFLPNSAEGERKSINSELWHACAGPLVSLPPVGSLVVYFPQGHSEQVAASMQKETDFVPSYPNLTSKLICMLHNVTLHADVETDEVYAQMTLQPVSKYDKEALLASDLGLKQSRQPTEFFCKTLTASDTSTHGGFFVPRRAAEKIFPPLDFSMQPPAQELVARDLHDNTWTFRHIYRGQPKRHLLTTGWSVFVSTKRIFTGDSVLFIRDEKSQLLLGIRHANRQQPALSSSLISSDSMHIGILAAAAHAAANNSPFTIFYNPSASPSEFVIPFSKYNKAMYTQGSLGMRFRMMFTTEESGVRRYMGTITGISDLDPVRWKNSQWRNLQVGWDESTASERPHRVSIWEIEPVVTPFYICPPPFFRPKFPKQPGMPNDESDTENAFKRAVPWLGDEFGKKDATSSIFPGLSLVQWMSMQQNNQFQAAQSGFLPPMVPSNDLQKNLSTDDPSKLLNFQAPGLSAPSIQFNKTNSENQVGQLRRQPMAWTQQQQLQQLLQTSINQQQPPYPQQPQPQQSISQEQRHEHQHRPQPQQQPQPQPQQIQQLPPQWQQLQQQIFQPPALNDSVVSPNQIPNQNFQKQVVYSQQQQLLASNIQSQSIPSPNKSSYQLASLPQDSQFHQQMEQQSNFSHRQQTQLQQSLPLLLQQNPSQRVQPQPHQQIQQPSQPDTSEQQLHLQLLQNLQQQQQQLLLSPESLLLQSQKLQQQQQQQNHQQNEQIHQSPLTQNQQPLGSNSFPTAAALMRTQSFPMNQLQGMQNTTMAVRYHSSITDGEAPSCSTSPSTNNWQISPLNFLNRNQQAPAMLMGDSAIEPASNLVQELQSKSEIHIKNEFPSLKGLDQLKYKGTVADQLEASSSGTSYCLDAGTIQQNFSVPTFGLDGDSQSHPASNIDALAPDTLLSREYDSQKDLQNLLVNYGGATQDINMDLSTAAISAQSFGVSNVPFKPGGSNDIAINDTGILNNGVWTNQNQRMRTYTKVQKRGSVGRSIDITCYKGYDELRHDLARMFGIEGQLEDPQSSDWKLVYVDRENDILLVGDDPWEEFMSCVLSIKILSSAEVQQMSLDGDLGNVPVLNQACSGTDSGNVWRGQ
>PeuTF18G01301.1
MKSPANGAAAAAVTNGEGVEKKSINPELWQACAGPLVNLPAAGTHVVYFPQGHSEQVAASLKKDVNAQIPNYPNLPSKLLCLLHNVTLHADPETDEVYVQMTLQPVSSFDEDALLRSDLALKSNKPQTEFFCKTLTASDTSTHGGFSVPRRAAEKTFPPLDFSMQPPAQELVARDLHDNVWTFRHIYRGQPKRHLLTTGWSLFVSGKRLLAGDSVLFMRDEKQHLLLGIRRANRQPTNLSSSVLSSDSMHIGILAAAAHAAANNSPFTVYYNPRASPSEFVIPLAKYYKAVYSNQISLGMRFRMMFETEESGTRRHMGTITGISDLDAVRWKNSQWRNLQVGWDESTAGERRNRVSIWEIEPVTAPFYICPPPFFRPKHPRQPGMPDDDSTDLDSLFKRTMPWLGDDIYMKDPRVLPGLSLAQRMNMQQNPSLANSIQPNYMQSLSGSVLQNLPGGDLSRQLGLSSPQMPQPNNLQFNAQRLPQQAQQLDQLPKLQSLLNPLGSIIQSQQQMGEITQQSRQNMMAQTLPSSQVQAQLLQPQTLAHTNNILQQQPCIQGHQLLRNLPQTLHQQQQNQQQHIMGQNQQQSLMQSQLSDQVNQHMQMSDNQIQSQLMQKLQQQQQSVSAQQSAMQQSGQLGQLQDSQRQLLDASQSFSRSMTPGQMLEIPQTTAHFSPSAKYYSTADD
