# Supplementary material for: Characterisation of the ARF Gene Family in Salicaceae and Functional Analysis of PeARF18 in Heteromorphic Leaf Development of Populus euphratica
Source: Int J Mol Sci. 2025 Dec 28;27(1):335. doi: 10.3390/ijms27010335 (PMC12785610; doi:10.3390/ijms27010335)
Supplement: Supplementary file 1 [file ijms-27-00335-s001.zip › PpARF.fa]

>PprTF01G0520.1
MINGSYSVDNKRNGIARGSLSFPVACEGSEDALYKELWHACAGPLVSVPLQGELVYYFPQGHIEQVEASTNQVADDQQMPAYNLPPKILCRVVNVQLKAELDTDEVFAQVILLPIAEQDVDMVEKEDLPPPSARPRVHSFCKMLTASDTSTHGGFSVLRRHADECLPPLDMSLQPPAQELVAKDLHGNEWRFRHIFRGQPRRHLLQSGWSLFVSAKKLVAGDAFIFLRGETEELRVGVRRALSQPSNVPSSVMSSHSMHIGILATVWHAVSTGSMFTVYYKPRTSPAEFIIPIDKYRESVKINYAIGMRFKMKFEAEEAPEQRFSGTVIGVEEADPKKWPRSKWRCLKVRWDETYPVHHPDRVSPWNIEPALAPSLDPVPGCQSKRHCSNMATSSADSSAPTKKDNEPSRHLQHQEILTLRNTHAGKNYSDSKHNPAQAVFQGKDQTAFDNRKFGPDDKIPQVMHGAKLMSLTAGPGTLHESYESTRPLFELNSDDVDRPSKLNETGMFNCHSAPLLYFGHPFNMMASRMEVHVAKDKDIQQQRGSWFSPLPYADNSSHPLGSKPQHLPFQQYNKGTSKDGNCKLFGFSLFGNPMAAEPAIIHRHSTEKEQINVASDHLQLLGSEGFLEQVKHPKHVRPDEQGNIFQASALHSKDVQGMPEGDSTRRCVKVYKRGTAVGRSLDLAKFNGYNELTAELDQIFEFHGELVAPNKDWLIVFTDDEGDMMLVGDDPWQEFCSMVRRIFVFTREEINRMEPRSLNLEAGGNSRSADQLVDLVEDGTSKHLPSASP
>PprTF01G0727.1
MAGIAGAACSSNVLFGSREVGSDGVYKGLRPVENMQLARGSISTSASKSRTIRAMVSQTVSAPKREKDPKKRVVITGMGLVSVFGSGIDTFYDKLLEGESGISRIDRFDASSFSVRFAGQIRDFSSKGYIDGKNDRRLDDCWRYCLVAGKRALEDANLGSEVLENMDRTRIGVLVGTGMGGLTVFSNGVESLVQKGYKKMSPFFIPYSITNMGSALLAIDTGLMGPNYSISTACATANYCFYSAANHIRRGEADIMVAGGTEASVIPAGVGGFIACRALSQRNEDPKKASRPWDTDRDGFVMGEGSGVLIMESLEHAMKRGANIIAEYLGGAVTCDAHHMTDPRSDGLGVSTCIAKSLEDAGVSPEEVGVNLLTGRKPESMIGHGLGAAGALEAIATIKAINTGWLHPTINQDNIELDVTIDTVPNVKKQHEVNVGCGGDDLYTELWKACAGPLVDVPKRGERVFYFPQGHMEQLEASTNQELNQRIPLFNLPSKILCRVIHTQLLAEQDTDEVYAQITLIPESDQIEPTSPDSSSSEPPRPTVHSFCKVLTASDTSTHGGFSVLRKHATECLPPLDMTQPTPTQELVAKDLHGYEWRFKHIFRGQPRRHLLTTGWSTFVTSKRLVAGDSFVFLRGEDGELRVGVRRVACQQSSMPSSVISSQNMHLGVLATASHAVSTLTLFVVYYKPRTSQFIISLNKYLEAVSNKFVVGMRFKMRFEGEDSPDRRFSGTIVGVEDFSPHWNDSKWRSLKVQWDEPAPIPRPDRVSPWEIEPCVASVPTNLSQPVTQKNKRPRPPFEIPALDLSSTASTPWNSGLTQSHDLTQLSVTGEGKSYENHIMWHQKQTDVNGHSNSMSRTQTEGGWLASPHVNVSQHLFQDAMEDSKSVSPWPVFSGYSTLLSSKSKNDPISDPSDKGRKSEVPTSYRLFGIDLVNHSSSSTPIEVPAQPMSICSGATEGHVLGTLSAVDSDQKFEVSKEQKPEQLQKSPKEIQSKQSSTSTRSRTKVQMQGIAVGRAVDLTMLKGYSQLIDELEQLFDIKGQLHPRDKWEIVYTDDEGDMMLVGDDPWAEFCNMVRRIYICSSQDVKRMGPGSKLPMLPIKGEGTVLSSDSAEN
>PprTF01G3039.1
MSHSSAGFNPQTHEVEKRVLNSELWHACAGPLVSLPAVGSRAVYFPQGHSEQVAASTNKEVDAQIPSYPSLPAQLICQLHNVTMHADVETDEVYAQMTLQPLSPQEQKDAYLPADMGTPSKQPTNYFCKTLTASDTSTHGGFSVPRRAAEKVFPPLDFSQQPPAQELIARDLHDNEWKFRHIFRGQPKRHLLTTGWSVFVSAKRLVAGDSVLFIWNEKNQLLLGIRRATRPQTVMPSSVLSSDSMHLGLLAAAAHAAATNSRFTIFYNPRASPSEFVIPLAKYLKAVYYTRVSVGMRFRMMFETEESSVRRYMGTITGISDLDAVRWPNSQWRSAKVGWDESTDGERQPRVSLWEIEPLTTFPTYPSPFPLRLKRPWSPGLPSFHGIKNDDLGKNSSLMWLRGDGDCGVQSLNFQGTGVSPWVQPRVDASMLGLQNDVYQTMATAAFQEMRTLDPSKSSSASLLQFQQHQNLPIRSAALMQPCMLQQSPPQQTFLQGVQENKHQSQNPSQSHLIQQQLLHHHLLDSPHQQQQQQPFLQQQQLAGQQIPNGASATISQYASASQSLTTPLQAISLCQQHIYSDSNEKPATIPVVSSLQSLLDSFPPNESSHLLSLPRINPLVTSSGWPSKRAAVESRTSSGAPQCMVTQVEQLEPLQTSITPSSVSLPPFPGRECSIDRDGGTDQQNHLLFGVNIEPSSLLLQNGMSSLRGVGSDSDSTTIPFSSNYMSTAGTNFSLNPAMTPSSCIDESCFLQSTENVSQGNPPTRTFVKVYKSGSFGRSLDITKFSNYNELRSELSRMFGLEGQLEDPLRSGWQLVFIDRENDVLLLGDGPWPEFVNSVWCIKILSPQEVQQMGKRGLELLNSFPIQRLSNGSCDDYANRQDSKSLSTGAGTVTCWRLMAASSQQGKARVRKCSRKDDDSLSYNHSPISSRGSSNLHAFSKIMDRACSDHKMTRHRIGSPERLPLTLDYAFLGNLTSPVVSQATFYS
>PprTF02G0227.1
MGSAEEKIKTGGIINGAQTNLLEEMKLLKEFQDQSGTRKAINSELWYACAGPLVSLPQVGSLVYYFPQGHSEQVAVSTKRSATSQIPNYPNLPSQLLCQVHNVTLHADRDTDEIHAQMSLQPVNSEKDVFPVPDFGLKPSKHPSEFFCKALTASDTSTHGGFSVPRRAAEKLFPPLDYSMQPPSQELVVRDLHDNTWTFRHIYRGQPKRHLLTTGWSLFVGSKRLKAGDSVLFIRNEKSHLMVGVRHANRQQTTLPSSVLSADSMHIGVLAAAAHAAGNRSPFTIFYNPRACPSDFVIPLIKFRKTVFGTQVSVGMRFGMMFETEESGKRRYMGTIVGISDSDPLRWPGSKWRNLQVEWDEPGYSDKQNRVSSWEIETPESLFIFPSLTSGLKRPLQSGFLGDTEWGGLVKKPLALLPGSGNASLPYASMSNIYSEQLINMLMKPQANYPGICGTALPEVSAVKVASLDVKNMQAATNQTPQLNQSGITPIENQNYSRICLDQSNAMNSSSSKANVAGKSLYLSKVENQASVGIVDGKFKAKPEHLPDQLSQATLTGECIVQKPISCPMTQQDATNHLVCQNQNQGQSQLQASLWPMQALTESSLLNSQQIRASLADATTPNCSLPFLDAGEWISHPMSIDSMYRSGQLSMFGLQDPSAVSPEAANPSLPFVHQDAWDHQLSNLRILSEANQLIPLAQQEPCSFNSGAVKDSSDESNDQSGIYGSLNIDASNGGGSMYDRSVSSAILDEFCTLKDADLQNASDCLVGNLSSSQDVQSQITSASLADSQALSRQDFPDNSGGTSSSNIEFDNSNLLQNNSWQQVAPRVRTYTKVQKTGSVGRSIDVSSFKNYEELCSAIECMFGLDGLLNNPKGSGWKLVYVDYENDVLLIGDDPWEEFVGCVRCIRILSPSEVQQMSEEGMKLLNSVNIQGINAPITEGIHA
>PprTF02G0504.1
MRLSSSSSSTTGFNQVTQEGDNKCLNSELWHACAGPLVSLPHVGSRAVYFPQGHSEQVAASTNKEVDAHIPNYPSLPAQLICQLHNVTMHADVETDEVYAQMTLQPLSPEDQKDAYLLPAELGTASKQPSNYFCKTLTASDTSTHGGFSVPRRAAEKVFPPLDYSQTPPAQELIARDLHDNEWKFRHIFRGQPKRHLLTTGWSVFVSAKRLVAGDSVLFIWNEKNQLLLGIRRANRPQTVMPSSVLSSDSMHIGLLAAAAHAAATNSRFTIFYNPRTSPSEFVIPLVKYIKAVYHTRVSVGMRFRMLFETEESSVRRYMGTITGISDLDPARWPNSHWRSVKVGWDESTAGERQPRVSLWEIEPLTTFPMYPSAFPMRLKRPWPSGLPSFHAGLKDEDLSINSPMMWLQGGVGDPGVHSLNFQNFGVAPWIQPRFEASMPALQPDVYQTMAAAALQEMRTVESSKLASQSLLQFQQSQNLSTGPAALVQRQMLQQSNLQNAFLQNFQENQASAQAQLLQQQLQQRIQYTDHQQQRHQPHQQQQRQHQVQQSKQLNELSAQQQIPNVISALPHLTSVAPSHSPSLQVIPSQCQQQAFSEPLGNPIAASVVSSVPSIMGSLPQDRGHLLNSNGSNPVSSSNLLSKQAAFGPQLSSGSASGVLPQVEQSGTTQSAVSNLATLLAPFSGREYSTYQGDPQNNLLFGVNIDSSTFMLQHGIPNLRNIGTENDPLSMPFTASTFTSAPGGDIPLTSDMTASSCIDESGFLQSSENVDQVNPSTRTFVKVHKSGSYGRSLDISKFSSYDELRSELARLFCIEGQLEDPQRSGWQLVFVDRENDVLLLGDDPWQEFVNNVWYIKILSPLEVQQMGKEGLTSAASVPSQKLSNSSSDGYMNRQDFRNSSNPDGYLNRQDFRNSSNPDVYLNRQDFRNSSNGIASIGSLDYQGRCS
>PprTF02G0825.1
MPPPQLTELSRVDPRFWRACAGSSVQIPAVNSRVYYFPQGHLEQSSSSTAPHPPFLSNLALSKPSIPCQISAVDFLADPVTDEVFTRLLLIPLDNPSSNLPLSFLEPCRSEGEGANNVDDEERKILAFSKILTPSDANNGGGFSVPRFCADSIFPPLNYQAEPPVQTLTVADIHGVSWDFRHIYRGTPRRHLLTTGWSKFVNNKKLIAGDSVVFMRNLKGEMFIGVRRAVRFNNSARWREQISDSGGDGKVKVEEGFSRSWRGRLSQEAVVEAVERAAKGLPFEVVYYPRAGWYSDFVVRAEVVEAALCVFWTAGMRVKMAVETEDSSRMTWFQGTVSGTGLPDCGAWRGSPWRMLQITWDEPEVLQNVKRVSPWQVEFVATTLPLQDASPPMKKLRYPNDSGFLTNGELFFPMSGLTNSRTGHMNASMLNYSTFPAGMQGARQDPFSTFSLSNLISENASQVFGDKVFGNNLVPKMKTMPSEMNIGSLQCGDLSPESQSSAHSFGKDFTGNRSFNPKKVGISSIQLFGKIIHMNQPVENGFDGVGFMDNSNKGCNETEGVNALELSLTSSYTELLNRIDVQCQSASAVEACSA
>PprTF02G1577.1
MAHAERGCDDLYTELWKACAGPLVDVPKDGERVFYFPQGHMEQLEASTNQELNQQIPRFNLPPKILCRVVNIQLLAEQDTDEVYAQITLHPEADQTEPTSPDPCPPEPAKRTIHSFCKILTASDTSTHGGFSVLRKHATECLPALDMSQATPTQELAARDLHGFEWRFKHIFRGQPRRHLLTTGWSTFVTSKRLVAGDAFVFLRGDNGELRVGVRRLAGQQSSIPSSVISSQSMHLGVLATASHAVLTQTLFVVYYKPRTNQYIIGLNKYLEAVKNGFSVGMRFKMRFEGEDSPERRFTGTIVGVGDISPEWSGSIWRSLKIQWDEPATIQRPERVSPWDIEPFAAPASPNLTQQVMKTKRPRPPDIPTSAASSFWYHGPAQSHELAQLGSSIEVQSSESHVWSMRQKEIDSSLLNSSSSCNTRARPEGIWPSPHMNGSLNFFPDSVGDNNFATTQSIISGFSSPISSRQSNCLINEQVEKGRKYENSVGCRLFGIDLTSNSSSSAPPEKEPGYPIVDSNGTKGLGPAASEAERAQTMDVSMYLKEQYQVLSEAMLKESQSKQGSTTSMRTRTKVQMQGIAVGRALDLTVLKGYTDLINELEKMFEIEGELSTPKKWAVVFTDDEGDMMLVGDDPWPEFCKMVKKIFIYSSDEVKKTGTRCKLPASPFEGEETVVSKDLEHRYAGQDISLIRTSLLKVDRYHVWS
>PprTF03G0005.1
MLLDPIDSSEFFQIYLQLLVYHFLFSDPSCLPTAFPSSRASFYRRVSIDWFRCSFRVCVVFFMVSAAMNHTSGGNPHPGGCNDALYKELWHACAGPLVTLPCEGERVYYFPQGHMEQLEASMHQGMEQQMPSFNLPSKILCKVVNVQRRAEPETDEVYAQITLLPEPDQSEVTSPDPPLPEPERCTVHSFCKTLTASDTSTHGGFSVLRRHADDCLPPLDMSQQPPWQELVATDLHGNEWHFRHIFRGQPRRHLLTTGWSVFVSSKKLVAGDAFIFLRGENGELRVGVRRLMRQQTNMPSSVISSQSMHLGVLATASHAIATGTLFSVFYKPRTSRSEFIVNLNKYIEAQNHKLSVGMRFKMRFEGEEVPERRFSGTIVGVGDNVSSGWADSEWRSLKVHWDEPSSILRPERVSPWDLEPLVATTPSNSQPMQRNKRPRPSVLPSPTADLSALGMWKPSVESSAFSYGESQFGRDPYPSPNFSTTAKANSLSFCGNSQVTSVSPNLMYQPNQVESVTDSFAPVVNKDLGERRQGTGIGYRLFGIQLIDNFNAEGTSPMVTVSGTVGNDRPVESLEAESDQHSEPEKSCLRSHQELQSRQIRSCTKVHMQGVAVGRAVDLTQFERYEDLLRKLEEMFDIEGELSGSTKKWQVVYTDNEDDMMKVGDDPWHEFCSMVKKIFIYASEEVKRLSPKIKLSGDEEIKGGSANANADAAVNTEDRSSVVGPGC
>PprTF03G1199.1
MAGVAGAACSSNVLFRSRDVGKHGVSMAQYNGLRPVENMQMATTGSKPSGSVSTSASKLRTVRAMVSQTVSAPKREKDPKKRVVITGMGLVSVFGIDIDTFYNKLLEGESGISLIDRFDASSFPVRFAGQIRDFSSKGYIDGKNDRRLDDCWRYCLVAGKRALVDANLGSEVLENMDRTRIGVLVGTGMGGLTAFSNGVESLVQKGYKKISPFFIPYSITNMGSALLAIDTGLMGPNYSISTACATANYCFYASANHIRRGEADIMVAGGTEAAVMPTGVGGFIACRALSQRNEDPKKASRPWDKDRDGFVMGEGSGVLIMESLEHAMKRGANIIAEYLGGAATCDAHHMTDPRSDGLGVSTCIAKSLEDAGVSPEEVNYVNAHATSTLAGDLAEVNAIKKVFKDTSEIKMNGTKSMIGHGLGAAGGLEAIATIKAINTGWLHPTINQDNIELDVTIDTVPNVKKQHEVNVGCGEDDLYTELWKACAGPLVDVPKRGERVFYFPQGHMEQLEASTNQELNQRVPLFNLPSKILCRVINTQLLAEQETDDVYAQITLLPESDQIETTSPDPCPSEPPRPTVHSFCKVLTASDTSTHGGFSVLRKHASECLPPLDMIQQTPTQELVAKDLHGYEWRFKHIFRGQPRRHLLTTGWSTFVTSKRLVAGDSFVFLRGENGELRVGVRRVARQQSSMPSSVISSQSMHLGVLATASHAISTLTLFVVYYKPRTSQFIISLNKYLEAVNNKFAVGMRFKMRFEGEDSPERRFSGTIVGVEDFSPHWNDSKWRSLKVQWDEPASISRPDRVSPWEIEPCVAQVPANLPQPVQPKNKRPRPPIEIPAFDLSSTASTPWNSGLAQSGDLTQPSVTGEGKRNENHVMWHQKQTDINGHSNSMTRTQGEGGWLSSSHVNVSQHLFQEAMEDSKSVSPWPVFVGYSTPLSSKSKNDTIPDPSEEGRKYKVPTSYRLFGFDLVNQSTNSSPIEKVSAQPISVSSAATDGRVLAALPAVDSDRKHEVSEEKKPEQLYISSKEIQSKQSSTSTRSRTKVQLQGIAVGRAVDLTLIKGYGQLIDELEQLFDIKGQLHPRDKWEIVYTDDEGDMMLVGDDPWPEFCNMVRRIFICSSQDVKKMSPGSKLPMLPLESEGTVLSSDSAEN
>PprTF03G1385.1
MELRAGAGVFRWLVKVTMIIHNDFVSFSFDFFRFYWIIAVAAVLARVGSEDALYKELWHACAGPLVTVPRQGELVYYFPQGHIEQVEASTNQVADDQQMPAYNLSPKILCRVVNVQLKAELDTDEVFAQVILLPETQQDVELVEEEDLPPLPARPPVHSFCKMLTASDTSTHGGFSVLKRHADECLPPLDMSLQPPVQELVAKDLHGNEWRFRHIFRGQPRRHLLQSGWSLFVSAKKLVAGDAFIFLRGETEELRVGVRRALRQPSKIPSSVISSHSMHIGILATAWHAVSTGSMFTVYYKPRTSPAEFIIPVDKYMESVKINYTIGMRFKMRFEADDAPEQRFSGTVIGVEEADPKKWPRSNWRCLKVHWDGTSPVHCPDRVSPWKVEPALAPYMGPVSGCRLKRHRPNTVTSSADSSSLTKKDNGPSRHMQHQEILTLRNTPTGKNYSDNNHNPPWVLSQGKDQSTFDNRRFEPDDRIP
>PprTF04G0366.1
MVGMIDLNTTEEDETTPSSGSLSSPSSSSAASALSASGSGSGSGTSPVCLELWHACAGPLISLPKRGSIVVYVPQGHSEQLPDLPLGIYDLPPHVFCRVVDVKLHAEAASDDVYAQVSLVPESEEIEQKLREGVFQGDGEEEDVDATVKTTTPHMFCKTLTASDTSTHGGFSVPRRAAEDCFPPLDYTQQRPSQELVAKDLHGSEWKFRHIYRGQPRRHLLTTGWSAFVNKKKLVSGDAVLFLRGEDGELRLGVRRAAQVKCGPTFPALWNQQLNQSSLADVANAISMRSAFRIYYNPRASSSEFIIPFNKFLKSLDQSFSAGMRVKMRFETEDAAERRYTGLITGISELDPTRWPGSKWKCLLVRWDDMEANRHSRVSPWEVEPSGSGSGSGSLSSSNNFMAPGLKRSRSGLPSLKAEFPIPDGIGASDFRESSRFQEVLQGQEIMSFNTHYDDVDGQNQHPSEIRSQFPGSHGSGIAAIGSGIRGSIPTSENSFNGMGFNESYRFHKVLQGQEIFPRSPYRRIPNANKARENCGLGLSDGVQRSSSRNGWSNMMQGYNTQMRPPTQVSSPSSVLMFQYASNQVSNPTSIFNSSDHEEQTTNTQRWFYPETHGGKFKLSHVSSHSDPGLRGDSQCSTNPYVLSHEHLQHGISQPVVAQSAFRSSQDMVSCKSSCRLFGFSLTEDRHVVNKEDNIASITSPLNPESSFLPRVGEQLHPKPPTINNAVGSSFTKVSGLYSIRNKLFASSYSTFQA
>PprTF04G0593.1
MKLSTSGLGGQQAGQEGEKKCLNSELWHACAGPLVSLPTAGSRVVYFPQGHSEQVAATTNKEVDAHIPNYPSLPPQLICQLHNVTMHADVETDEVYAQMTLQPLTLQEQKETLLPMDLGMPSKQPTNYFCKTLTASDTSTHGGFSVPRRAAEKVFPPLDFTQQPPAQELIARDLHDVEWKFRHIFRGQPKRHLLTTGWSVFVSAKRLVAGDSVLFIWNEKNQLLLGIRRATRPQTVMPSSVLSSDSMHIGLLAAAAHAAATNSCFTVFYNPRASPSEFVIPLSKYVKAVFHTRISVGMRFRMLFETEESSVRRYMGTITGISDLDPVRWPNSHWRSVKVGWDESTAGERQPRVSLWEIEPLTTFPMYPSLFPLRLKRPWQHGSSSVLDSRDEASNGLMWLRGGSGEPGLPSLNFQANMLPWMQQRLDPMMLGNDHNQRYQAMLAAGMQNLGSGDPLRQQFMQLQQPFQYLQQSSSHNPLLQLQQQQAIQQSIPHNILQAQNQISTESLPRHLLQQQLNNQPDDQAQQHQHIQQHQHIYHDLQIQTDQLQRQQSNLPSPSFSKTEYMDSSSKFSATNTPMQNMLGSLCSEGSVNLLDFSRAGQSTLTEQLPQQSWVPKYAHQEVNAFANSISLPRTYPEKDPSMEAENCSSDAQNPTLFGANIDSSGLLLPTTVPRYSTSSIDADVSSMPLGDSGFQNSLYGCVQDSSELLSNAGQMDPPTPSGTFVKVYKSGSVGRSLDISRFSSYHELRGELAQMFGIEGKLENPHRSGWQLVFVDRENDVLLLGDDPWE
>PprTF04G1680.1
MKKADKKSLDPQLWQACAGSMVQIPPLNSKVFYFPQGHAEHSQSPVDFPQIIPSLVLCRVASVKFLADPGTDEVFAKISLVPLPDADLDFSQDVDICGDGNDSNNAGKPASFAKTLTQSDANNGGGFSVPRYCAETIFPRLDYSSDPPVQTLIAKDVHGAVWKFRHIYRGTPRRHLLTTGWSTFVNQKKLVAGDSIVFLRAENGDLCVGIRRAKRGIGIGSGPESSPSHIGWNSNNATCANPFGGFSLFVKEDEMRNGGVKGRGRVKSEEVLEAAGLAANGNPFQVVYYPRASTPEFCVKASSVRAAMRTSWCSGMRFKMAFETEDSSRISWFMGTVASVQVADPVRWPNSPWRLLQVTWDEPDLLQTVKCVSPWLVELVSNMPVIHLSPFSPPRKKLRLPQQLDFPLDGQFQLPSFSGNPLWPSSPLCCLSDNTPAGIQGARHAQFGISLSDFQFKNKLQSGLFLSSLQRFNPRTKISENYPTGHPDSNKNLSFSLTKGSSNPNLEKSDNGKKHQFLLFGQPILVEQQISHSCSADAFPQVVNERNSSDRNTEKNSDVLRSALGKTISQEKSCTSGFSWHQSLQNASEIGMDTGHCKVFLESEDLGRTLDLSALHSYEELRRKLAIMFGIERSDMLSHVFYRDVTGAVKQIGDEPFSVFMKTAKRLTILMNRASGNSGGRRTWITGMRNAENGLEAPNKTGPLSIFA
>PprTF04G1816.1
MAFAAMNHTSEGNPHAGGCNDALYRELWHACAGPLVNLPREGELVYYFPQGHMEQLEASMHQGMEPQMPLFNLPSKILCKVVNVQRRAEPETDEVYAQITLLPEPDQSEVTSPDPPLPEPERCTVHSFCKTLTASDTSTHGGFSVLRRHADDCLPPLDMSQQPPWQELVATDLHGNEWHFRHIFRGQPRRHLLTTGWSVFVSSKKLVAGDAFIFLRGENGELRVGVRRLMRQQTNMPSSVISSQSMHLGVLATASHAIATGTLFSVFYKPRTSRSEFIVSLNKYLEVRNHKLSVGMRFKMRFEGEEVPERRFSGTIVGVGDNISSGWADSDWRSLKVQWDEPSSIMRPERVSHWELEPLVATTPSNSQPVQRNKRARPYVIPPPTADLSALGMWKSPVESSALSYGDLQRGRDLYSSPNFSTTAKVNSLGFRGNSQVASVSHNSMHWPNRVESVTDSFAPVVNKDSGERRQGTGIGYKLFGIQLVENSNIEGTSPVIVSGTVVNDHPVLSLEAESDQHSEPEKSCLRSSQELQSRQIRSCTKVHMQGVAVGRAVDLTQFKCYEDLLRKLEEMFDIEGELSGSTKKWLVVYTDNEDDMMKVGDDPWNEFCGMVKKIFIYTSEEVKRLSPKIKLLAEEEVKGIGDNVDAAVNTEDRSSTIGPGC
>PprTF05G1308.1
MPQLTELSRVDPRIWRACAGSSVQIPTINSRVYYFPQGHLEQSSSSTAHHPPFLSNLALSKPLISCQISAVDFLADPVTDEVFIRLLLLPLNDHSCNLPHSFLEPSRSEGGGLNDVDDDENKILAFAKILTPSDANNGGGFSVPRFCADSIFPPLNYQAEPPVQTLTVTDIHGISWDFRHIYRGTPRRHLLTTGWSKFVNNKKLIAGDSVVFMRNLKGEMFIGVRRAVRLNNSARWREQIAGGGGEGKVKAEEGFSMSGRGRLSQEAVAEAVEMAAKGSPFDVVYYPRAGWYSDFVVRAEAVEAALGVFWTAGMRVKMAMETEDSSRMTWFQGTVSGTGLPDSGAWRGSPWRMLQITWDEPEVLQNAKRVSPWQVEFVATTPQLQAAFPPMKKLRYPNDSRFLTDGELFFPMSDLTNSTMGHMNASMLNYSTFPAGMQGARQDPFSTFGLSNFISENAPQVFRDRAFGNNLVPKMKRMPCEMNIGSLQSENLSPESQSSAYSFGIGFVGNGGFNPKKVGINSIQLFGKIIHMDQPVENGFDDVGFMDDSSKCCNETEGVDSLELSLTSSYTELLNRIDAQCQRASPVEACPT
>PprTF05G1650.1
MVGGMRLSSSSSSTGFNQQTPEGDKKCLNSELWHACAGPLVSLPHVGSRVVYFPQGHSEQVAASTNKEVDAHIPNYPSLPPQLICQLHNVTMHADVETDEVYAQMTLQPLSQDDQKDAYLLPVELGTASKQPTNYFCKTLTASDTSTHGGFSVPRRAAEKVFPALDYSLTPPAQELIARDLHDNEWKFRHIFRGQPKRHLLTTGWSVFVSAKRLVAGDSVLFIWNEKNQLLLGIRRANRPQTFMPSSVLSSDSMHIGLLAAAAHAAATNSRFTIFYNPRASPSEFVISLVKYIKAVYHTRVSVGMRFRMLFETEESSVRRYMGTITGISDLDPVRWPNSHWRSVKVGWDESTAGERQPRVSLWEIEPLTTFPMYPSAFPMRLKRPWPSGLPSFHGLKDGDLNINSPMMWLQGGVGDLGVQSLNFQSFGVAPWIQPRFDTSMPALQPEMYQTMAAAALQEMRTVESSKLASQSHLQFQQSQNVSNGPTALTQRQMLQQSNLQHALLQNFQENQASTRSQFLQQHLLHRNQYTGQQLQQHQPQLQQVQQPKQLNELSAPQQIPNVISALPHLTSVALSQSPSLQPISSQCQQQGFSEPLGNSIAASDVSSMHSVIGSLSQDGGSHLLNSNGSNPVISPALLSKRAAIDPQLSSGAAHCALPQVEQLRTAQSTVSDLATLLAPFSGKEYSTYQGANDPQNNLLFGVNIDSSTFMLQHGIPNLRNIGTENDPLSMPFAASTFTSATGSDIPLNSDMTASSCVDESGFLQSSENVDQVNPSTRTFVKVHKSGSYGRSLDISKFSSYDELRSELARLFCLEGLLEDPQRSGWQLVFGDRENDVLLLGDDPWQEFVNNVWYIKILSPLEVQQMGKEGLSPAASVPSQKLSNSNSDGHMNRQGFRNLSNGIASMGSLDY
>PprTF05G1918.1
MGSVEEKIKTGGLINGAQTNLLEEMKLLKELQDQSGIRKAINSELWYACAGPLVSLPQVGSLVYYFPQGHSEQVAVSTRRSATSQIPNYPNLPSQLLCQVHNVTLHADKDTDEIYAQMSLQPVNTEKDVFPIPDFGLRPSKHPSEFFCKTLTASDTSTHGGFSVPRRAAEKLFPPLDYTMQPPTQELVVRDLHDNTWTFRHIYRGQPKRHLLTTGWSLFVGSKRLKAGDSVLFIRDEKSQLMVGVRRANRQQTTLPSSVLSADSMHIGVLAAAAHATANRSPFTIFYNPRACPSDFVIPLIKFRKAVFGTQVSVGMRFGMMFETEESGKRRYMGTIVGISDLDPLRWPGSKWRNLQVEWDEPGCSDKQNRVSSWEIETPESLFIFPSLTSGLKRPLQSGFLGDSDWGSLVKKPLSWLPGSGNANLPYASMSNICSEQLINMLMKPHPINYPGICGAALPEVSAVKVASLDVKNMQATINQMPQLNQSGVKSVENQNYSQICLDQSDAIISSSSKINVAGKSFSSSEVENQASVGVGERKFKAETEHLPDQLSQLTSTGECSVQKPLSCPLTQQNATNHLAFQNQNQGHSQLQTSLWPAQAFPEASLLNSQQIHSPLSDATAPNCSLPFLDADEWISHPMSLAGMYRSGPVSMLGSQDTSVVFPEAINPSLPFMNQDVWDHQMSNSRFLSQANQLISLTQQEPCTLNSGAVKDLSDESNDQSGIYGSLNFDPSNGGGSVVDPSVSSAILDEFCTLKDADLQNASDCLVGNLSSSQDVQSQITSASLADSQAFSRQDFPDNSGGTSSSNVDFDNSNMLQNSSWQQVAPRVRTYTKVQKTGSVGRSIDVSGFKNYEELCSAIECMFGLDGLLNNPKRSGWKLVYVDYENDVLLIGDDPWEEFVGCVRCIRILSPSEVQQMSEEGMKLLNSANIQGTNAPITEGSHAR
>PprTF06G0658.1
MKAPATGAGGTAATSTATNGEGAEKKSINPELWQACAGPLVNLPAAGTHVVYFPQGHSEQVAASMKKDVDAQIPNYPNLPSKLLCLLHNVTLHADPETDEVYAQMTLQPVSSFDKDALLRSDLALKSNKPQTEFFCKTLTASDTSTHGGFSVPRRAAEKIFPPLNFSMQPPAQELVARDLHDNVWTFRHIYRGQPKRHLLTTGWSLFVSGKRLFAGDSVLFIRDEKQQLLLGIRRANRQPTNLSSSVLSSDSMHIGILAAAAHAAANNSPFTVFYNPRASPSEFVIPLAKYYKAVYSNQISLGMRFRMMFETEESGTRRYMGTITGISDLDPVRWKNSQWRNLQVGWDESTAGERRNRVSIWEIEPVTAPFFICPPPFFRSKRPRQPGMPDDDPSDLDSLFKRTMPWLGDELCMKDPQALPGLSLVQWMNMHQNPSLANSMQPNYMQSLSGSVLQNLPGADLSRQLGLSSPQMPQPSNVQFNAQRLPQQAQQLDQLPKLQSSLIPLGSIMQPQQQMGDITQQSRHNLMAQTLPSSQVQAQLLQPQTLAQTNNILQQQPSIQSHQLLRNLPQTLHHQQQNQQQSLMQSQLSDHVNQHVQISDNQIQLQLLQKLQQQQQSLLAQQSAMQQAGQLGQLQDSQRQLLDASQSFSRSMAPSQMLEIPQTAPTSLPQPNTIPQQLTKNINQNNARFSNPPQQPKLQQQTGILPVSEMAGHMGLPPSSMANQLSTAGSSILTAAAGQGQSGITDDLPSCSTSPSTNNCPNMVQPMINSQAHRSTAMGEDMAQSAATLLNPSALETVSSNGKLVKDLLQKSEVKPSLNISKNQSLGFFTPQTYLNGVAAQTDYLDTSSSTTSICLSQNDVHLQQNNNSLSYNPQPMLLRDTIHDGELQADLRNNIPCGTNIDSQLAMPMSSDHLLTKGMVGLGKDFSNNFSSAGMLTSCEASKDPQQDLSSSMVSQSFGVPDMPFNQINSAINDNSCLNRGAWAPPQQQFQRMRTYTKVHKRGAVGRSIDIARYSGYAELKQDLARRFGIEGQLEDQQRIGWKLVYVDLDDDVLLVGDDPWEEFVDCVRCIKILSPQEVQQMSLVGDFGNSVLPNQACSSSDNVNA
>PprTF06G1076.1
MITFMEAKDKLKEEADKCLDSQLWHACAGGMVQMPAVNSKVFYFPQGHAEHACEPVDFRNLPRVSHILCRVSDIKFMADPETDEVFAKIRLVPINSIELDLDGQEVAVNGGMEAAQDNNKPVSFAKTLTQSDANNGGGFSVPRYCAEMIFPRLDYTADPPVQTLLAKDVHGETWKFRHIYRGTPRRHLLTTGWSPFVNHKKLIAGDSVVFFRAENGDLCVGVRRAKRGSGGGPESLWNPAGGSSAVPSGGFGAFLREDEHKLMRSGSGNGNGSKSNESLMGQGKVRAEAVIQAVTLAANGLPFEVVYYPRANTPEFCVKASMVKTAMQIRWCSGMRFKMAFETEDSSRISWFMGTVCSVQAADSLWWPHSPWRLLQVTWDEPDLLQNVKRVSPWLVELASNMAAIHFPAFSSPRKKLRLPQHLDFPIDGQFPMPIFSGNLLGPSSSFDCLPHNTPAGMQGARHAHYGLPLSDPHLNKLQTGLLRTGFPPLLDHIASLTKASNVQTIPKPSMCEDVSCELTMAHSTQTSKKAVDAKIPQLVLFGQPILAEQQISLSCPGNAASPVLTGNSSSEGNLDKMANFSDGSVSTLHRRGLPECSSCEELPWNRDKHQKSEPSLETGHCKVFLDSEDVGRTLDLSLLGSYEELYGKLADMFGLRNSEKFSNVLYRDFNGITKHIGEEPFSDFFKTARRLTIVTNSSNGNVGI
>PprTF06G1177.1
MKVPSNGFLPNFADGERKCINSELWHACAGPLVSLPPVGSLVVYFPQGHSEQVAASMQKENDFIPSYPNLPSKLICMLHNVTLHADVETDEVYAQMTLQPVSKYEKEALLASDMGLKQNRQPTEFFCKTLTASDTSTHGGFSVPRRAAEKIFPPLDFSMQPPAQELVARDLHDNSWTFRHIYRGQPKRHLLTTGWSVFVSTKRLFAGDSVLFIRDEKSQLLLGIRRANRQQPALSSSVISSDSMHIGILAAAAHAAANNSPFTIFYNPRASPSEFVIPFSKYNKALYTQVSLGMRFRMMFETEESGVRRYMGTITGISDMDPVRWKNSQWRNLQVGWDESTAGERPSRVSIWEIEPVVTPFYIYPPPFFRPKFPKQPGMPDDDSDIENAFKRAMPWLGDEFGMKDPPSSIFPGLSLVQWMSMQQNNQFPAAQSGLFPSMAPSNALHNNLSTDDPSKVLNFQSPGISPPSVQLNKTNPQNQGGQLPQPPMAWAQQQQLQQLLQTPINQQQPPYPQQQQQQQQPISQQQQQHQHWPQQQPQVQPTQIRQPPPQIQQQQQIFQPPTLNDSVVAPNQIPNQNLQQPVVYSQLQQQQLVASNTQSQSIPSANKSSYPLTSLPQDSQLHQQMEQQSNLSQRQQQHAQLQQSPLLLMQQNLSQRAQPQQQLQQLSQSSHSEQQLHFQLLQKLQQHQQLPSPASSVLQSQQLQQQHQQTHQPHQQLQQSPLSQNQQPLGSNSFSTATLMRTQSFPMNQPQGLQKQPLAVRAHSSITDGEAPSCSTSPSTNNCQISPQNFLNRNQLAPAMLMGDSAIEPASNLVQDLQNKSEIRVKNEFPSSRGLDHLKYKGAVTDQLEASSSGTSYCLDAGNIQQNFSVPTFGLDSDVQSHPRNSLPFASNIDALAPDTLLSRGYDSQKDLQNLLANYGGTTRDIETELSTAAISSQSFAVPNIPFKPSCSNDVAINDTGVLNNGLWTNQTNQTQRMRTYTKVQKRGSVGRSIDVTRYKGYNELRHDLARMFGIEGQLEDPQSSDWKLVYVDHENDILLVGDDPWEEFVSCVQSIKILSSAEVQQMSLDGDLGNVPVPNQACSGTNSGNVWRGQYDDNSAASFNR
>PprTF08G0309.1
MFEAKLRDGYTQVLQIPKLHSGPMIREFQVMNPPKEQMRVAEKCLDSQLWHACAGSMVQMPAVNSKVFYFPQGHAEHAQGSVDFGHFQIPALIPCKVSAIKYMAEPETDEVYAKIRLNPSSNSDLMFGDGCGEDSDDRLPNGVESQEKPASFAKTLTQSDANNGGGFSVPRYCAETIFPRLDYTAEPPVQTILAKDVHGETWKFRHIYRGTPRRHLLTTGWSNFVNQKKLVAGDSIVFLRAENGDLCVGIRRAKRGIGGGNECSSGWNSFGGYSGFLREDESKLMRRNGNGDVKGKVKPESVIEAASLAANGQPFDVVYYPRASTPEFCVRASAVRTAMHIQWCPGMRFKMAFETEDSSRISWFMGTISSVQFADPIRWPNSPWRLLQVAWDEPDLLQNVKRVSPWLAELVSNMPAIHLSPFSPPRKKLRLPQPPDFPLIGQIPMPSFTGIPLRSNSPLCCVSDNIPAGIQGARHAQFELSSSDLHFNKLQSGLFPVDFQRCDQAASPSRITSSNFMGNTKKSENISCLLTMGSSSQSLKESSETKTPHFVLFGQLIVTEQQSSQSCSGDTNANSSSDGNLGKASSDGSGSALQQNGPMENSSDERSPWYKDHQKTDLGLETDHCKVFMESEDIGRTLDLSVLGSYEELHRKLASMFGIESSEMLSNVLYRDAAGATKHAGDEPFSEFLKTARRLTILSYASRDNFGR
>PprTF09G0131.1
MEIDLNHPVTEVEKNSFCANGDSSSSSNSSSSPVSSSIYLELWHACAGPLTSLPKKGNVVVYFPQGHLEQLASSSPLSHRDMPDFDLHPQIFCKVVNVQLLANRENDEVYTRLTLLPQPEVVGQDLEGKELHELGVDGEGDDASPTKSTPHMFCKTLTASDTSTHGGFSVPRRAAEDCFPSLDYKQQRPSQELVAKDLHGVEWRFRHIYRGQPRRHLLTTGWSIFVSQKNLVSGDAVLFLRGEDGELRLGIRRAARPRNGLPDSVTGKQNSLPSALSQVSNAISTKSVFTVSYSPRATHAVFVVPYQKYIKSITNAVCIGTRFKMRFEMDDSPERRCSGVVTGTADLDPYKWPNSKWRCLMVRWDEDVMSDHQERVSPWEIDSSVSLPPLIIQSSPRLKKLRAGLQAAPPDKPIAGGGGFLDFKESVRSSKVLQGQENVGLLSPVYRCDTVNHPLDFEVRNKAQQNLILTGIEKAKISELTRAHPATHTGFTESDRFLKVLQGQEICSLSSVGALGKPNIGHSSFQMYPGPRPAFYPVAAESLRSMYFPYGDAYKNGQDPRTQSYAIFSRENAHFNTSSIPTCVVREEVRKPNQSSEYKTKESISAAPALCANLRNQKDDFFNGNATGCKLFGFSLNAETSPNSQNTSKRSCTKVHKQGSLVGRAIDLSRLNSYSDLLNELERLFSMEGLLRNPEEGWRILYTDSENDVMVVGDDPWPEFCNVATKIHIYTQEEVEKMTIGITGDDTQSCLEQAPVIMEASKSSSVGQPDCSPTVIRV
>PprTF09G0155.1
MKETEKKSLDPQLWQACAGSMVHIPPLNSIIFYFPQGHAEHSQSPVNFPQRIPSLILCRVATVKFLADPDTDEVYAKIGFVPLPNTDLDFAQDRGLCGNGNDSDSCPDKPASFAKTLTQSDANNGGGFSVPRYCAETIFPRLDYSSDPPLQTVIAKDVHGEVWKFRHIYRGTPRRHLLTTGWSTFVNQKKLVAGDSIVFLRAENGDLCVGIRRSKRGIGIGSGPESSLTTGWNSNNATCAIPYDGFSLFVKEDEMRNGGMKGRGRVKPEEVLEAAGLAANGKPFQVVYYPRSSTPEFCVKASSVRAAMRIGWCSGMRFKMAFETEDSSRISWFMGTVTSVQFADPVRWPNSPWRLLQVAWDEPDLLQNVKRVSPWLVELVSNMPVIHLSPFSPPRKKSRFPQQLDFPLDLQFRLPSFSGNPLGPSSPLCCLSDNTPAGIQGARHAQFGISLSDVQFNNKLQSGMFLSSLQRFNPHSRNSETYLTGLTNSNENISCLLTMGNSNPNLEKSDNVKKHQFLLFGQPILIEQHISHSCSTDAVSQVINERNSSHESSNKEKISDVLLSAPGKKIPQVKSCGTGFSWHQSLHNTSEIGRDTGPCKVFLESEDVGWTLNLSALCSYEELDGKLANMFGIERSEMSRHVLYRDATGAVKQIGDEPFSVFMKTAKRLTILMNRASTESWEDMDHRDAKC
>PprTF10G0306.1
MFEAKLRDCSSQILQIPKLQSGAMIREFAVMNSQKEKMRVAEKCLDSQLWHACAGSMVQMPAVNSKVFYFPQGHAEHAQGSVEFGHFQIPALIPCKVSAIKYMADPETDEVYAKIRLIPLNNSDLMLGHGCGEDNDDRLHSGIESQEKPASFAKTLTQSDANNGGGFSVPRYCAETIFPRLDYTAEPPVQTILAKDVHGETWKFRHIYRGTPRRHLLTTGWSNFVNQKKLVAGDSIVFLRAENGDLCVGIRRAKRGIGGNECSSGWNSFGGYSGFLREDESKLMRRNGNGDMKGKVKAESVIEAASLAANGQPFEAVYYPRASTPEFCVKASAVRSAIQIQWCPGMRFKMAFETEDSSRISWFMGTISSVQVADPIRWPNSPWRLLQVAWDEPDLLHNVKRVSPWLVELVSNMPAIHLSPFSPPRKKLRLPQPPDFPSLGQIPMPSFTGNPHRSNSPLCCVSDNIPAGIQGARHAQFGLSSSDLHFNKLQAGLFPVDFQRLDRAAPPSRISNSNFVGNTQNSESISCLLTMGNSSQSMKGSDTKTPHILLFGQLIVTDQQSSQSCSGDTNANSSSDGRPGKAISDGSGSASRQNVPLENSSGGRCPWYKDYQKTDLGLEAGHCKVFMESEDVGRTLNLSVLGSYEELHRKLDNMFGIESSEMLSNVLYRNAAGATKHAGDEPFSEFLKTARRLTILSDASSDNVGR
>PprTF11G0367.1
MVGLIDLNTIEEDETTPSCGSLSSPSSSSAASALSASGSGSGSSTSSVCLELWHACAGPLISLPKRGSVVVYFPQGHLEQLPDLPLAVYDLPPHVFCRVVDVKLHAEAASDEVYAQVSLVPESEEIEQKLREGIFEGDGEEEDGETTVKMTTPHMFCKTLTASDTSTHGGFSVPRRAAEDCFPPLDYTQQRPSQELVAKDLHGSEWKFRHIYRGQPRRHLLTTGWSAFVNKKKLVSGDAVLFLRGEDGELRLGVRRAAQVKCGPTFPALWNNQLNQISPGDVANAISTRSVFHIYYNPRASSSEFIIPFNKFLKSLDQSFSSGMRFKMRFETEDAAERRYTGIITGVSELDPARWPGSKWKCLLVRWDDMEPNRLSRVSPWEVEPSGSGSISSSNNFMAPGLKRSRSGLPSSKAEFPIPDGIGAPGFRESSRSQEVLQGQEIMSFNALYDGVDGQNQYPSEIRSCFPGSHSSGIAALGSGIRDSISTSNNSYKGIGFNESYRFRKVFEGQEIFPSSSYGRIPNANEARENCSLRFSDGAQRSISRNGWSTMMQGYNTQIRPPAQVSSPSSVLMFQHASNPVPKPSSNFNFNDHVQQTATTRSWFCGPEMQGGDFKLSAHSEPSVKRDGQWSKNPFGLSHEHLQHGVSQPIAAQDLVSYKSSCRLFGFSLTEDKCLVNKEDNLTLITSPLNPGSSFLPCPGEHFHTKPPAINNAVGSSCTEAILQPRAENYRIY
>PprTF11G0583.1
MRHSSASFNPQTQEGEKRVLNSELWHACAGPLVSLPAVGSRVVYFPQGHSEQVAASTYKEVDARIPNYPSLPPQLICQLHNVTMHADVETDEVYAQLTLQPLSPQEQKDACLPADLGTPSKQPTNYFCKTLTASDTSTHGGFSVPRRAAEKVFPPLDFSQQPPAQELIARDLHDNEWKFRHIFRGQPKRHLLTTGWSVFVSAKRLVAGDSVLFIWNEKNQLLLGIKRATRPQTVMPSSVLSSDSMHLGLLAAAAHAAATNSRFTIFYNPRASPSEFVIPLAKYLKAVYYTRVSVGMRFRMLFETEESSVRRYMGTITGISDLDVARWPNSLWRSVKVGWDESTAGERQPRVSLWEIEPLTTFPIYPSPFPLRLKRPWTPGLPSFHGIKDDDLGMNSSLMWLRGDGDRGIQSLNLQGMGVAPWMQPRFDTSMRGLQNDVYQTMAAAAFQEMRALDPSKSSAASLLQFQQHQNLPIRNAALMQPLMLQQSPSQQAFLQGVQENKHQSQPQSQTPTRSHLIHQQLQHQHSLDSPEQQQPLLQQQHLADQQIPNVVPAISQYASATQSLTPPLQAISLCQQHTFSDSNGNLMTSPVVSPLQSLLGSFPQDESSHLFNFPRTNPLITSSGWPSKRAAVEPLISSVAPQCMMSQVEQLGPPQTSISPSSVSLPPFPGRECPTEQDGGTDPQSHLLFGVNIEPSSLLMQNGLSGLRGVGSDSDSITVPFSSNYMSIAGTNFSLNPAMAPSSCIDESGFLQSTEIVGQGNPPSRTFVKVYKSGSFGRSLDITKFSNYNELRSELACMFGLEGQLEDPLRSGWQLVFIDRENDVLLLGDGPWPEFVNSVWCIKILSPQEVQKMGKRGLELLNCVPIQRLSNGSCDDYANRQDSQNLSNAITSVGSLDC
>PprTF12G0505.1
MASSEISAKANSGNIKGGGESFSSGYSEAMGGQKGHSTHPSSTRDAETALYNELWHACAGPLVTVPREGDHVFYFPQGHLEQVEASTNQVADQQMPLYNLPPKILCRVVNVQLKAEPDTDEVFAQVTLLPLHNQDENASEKEPPPPPPPRFHVHSFCKTLTASDTSTHGGFSVLRRHADECLPPLDMSRQPPTQELVAKDLHGSEWRFRHIFRGQPRRHLLQSGWSVFVSSKRLVAGDAFIFLRGENGELRVGVRRAMRQQSNVPSSVISSHSMHLGVLATAWHAVSTGTMFTVYYKPRTSPAEFIVPFDQYMESVKSNYSIGMRFKMRFEGEEAPEQRFTGTIVGIEDADPSRWKDSKWRCLKVRWDETSTIPRPDRVSPWKIEPALAPPALNPLPMPRPKRPRANMVPSSPDSPVLTREGSSKVTADPSSASGFSRVLRGQEFSTLRGNFAEGNESDAAEKSVMWPPSADNEKIDVLSSSRRFGPEWWISSARQEPTYTDLLSGFGANADSSHGFGAPFVDQTAGGANPMKKHLSDQGQFNLLASPWSIMSPGLSLKLSESNSRVPIQGSSDVTYQSRENIRYSAFSEYPVLHGQRVEQSHGNCMMPPLPSHFDNHAHTRELIPKLKPVQEHDTGKSLDGNCKLFGIPLKISKPATPEQAGSTNMVYEPMGHTQPASHQLTSESDQKSEHSRASKLADENENEKPIQVGHMRMRDSHGKAQNSSARSCTKVHKQGIALGRSVDLMRFNNYDELIAELDRLFEFNGELLAPQKNWLIVYTDDEDDMMLVGDDPWQEFVGMVRKIVIYTREEVQRIKPGTLNSRVNENPSGVEGEEAKEAKHLPLPSASSPLNC
>PprTF14G0504.1
MGQKRSVAGDAKTSRSHEVGLLKTTKCFNNGLPPCNPQENKDDLYTELWHACAGPLVYVPRAGDKVFYFPQGHMEQVAALMNEEGKMEMPIYDLPYKILCKVVHVELKAEAGTDEVFAYIILLPVAEEDELSSNKDGKSLPLHRKTCARSFTKKLTPSDTKTHGGFSVPKRHADQCLPPLDKSQQPPVQELLAKDLHGFEWCFKHIYRVFVFRGESGELRVGVRRAMKLENNLSAYVLSSHSMQLGVLSCASHAIATGSIFTIYFHPWRSPAEFIIPYDQYMKSAEINYSAGTRFRMLFEGQECAEQSHCTFRIERFEGTVVGTEDVDRIRWPHSEWRILKVKWDAASEPFVHQERVSPWNIEPIEPIRKKHASLLHLQKMACIADNSLPRFVISVKEDEHANESLLEVLQGQEDRDTSANQFGAFKPPSVPHLTSPPNPDWNRSTIGRDNQLQFWMRGPIYPCPSNTVSFPGGNITRMDIPNSRHSTFNSYGVHDNAVGSRSLSVPNVSHNSGSQKWRGSELKHANEVPHAAPHRHMLFGVNLVSNSPELPSSQVATTVENQSHNYVPVTSQSSVSEPSKSTSGVNSEKQCKNCCYATIPSRTKVLKYGTVPGRSVDLTQFHGYNELICELDLMFDFQGSLIDETSGWEFQLTVRRIFISAKENIGKLNPLSPNPSPSGSVWPNPTSLGYGFVSTAGAAMLGNDVDTALYAYCENLCMINFIQNPRFPFPAIPETPLLPSLLPRLLLLLIRTRRRRRRVKLMKLSLMPSLSTPPKFQNVTINNNNNNIPFSVINNGNPLLPIRALVASSHYPILSNSTPISRPPTDVVITRCQSSFSTPQNSQEDGDEEEEESLVQDLRVPTHWLPPSKAMEESQWLKVTLHKWLDDEYCPEETNVEISKVAAQSYYESLLEKQTDLGVILLNMARNLESISYKESFHGAFSSANAAVNLIVQRIELQGKTF
>PprTF14G0828.1
MAHAERGDNLYTELWKACAGPLVDVPKAGERVFYFPQGHMEQLEASTNQELNQQIPRFNLPPKILCRVVNIQLLAEQDTDEVYAQITLHPEVDQTKPTSPDPCPPEPAKQTVHSFCKILTASDTSTHGGFSVLRKHATECLPPLDMSQATPTQELAARDLHGYEWRFKHIFRGQPRRHLLTTGWSTFVTSKRLVAGDSFVFLRGDNGELRVGLRRVACQQSSIPSSVISSQSMHLGVLATASHAVLTHTLFVVYYKPRTNQYIIGLNKYLEAVKNGFSVGMRFKMRFEGEDTPERRFTGTIVGVGDISPEWSGSMWRSLKVHWDEPATIQRPARVSPWDIEPFAAPASPNLTQQVVKSKRPRSMDIPTSEITTDPAASAFWYHGPTQSRELIQRGSVTEVQSSESHVWSMRQKDIDSNLNNSGGCNSRGPEGIWPPSSHMNVSLNFFPDPAGDNKCAKTQSIISGFASSISRQSNGLINEQVEGGRKFENSVGCRLFGIDLTSNSSIVAVPEKEPAYPIVDYIGTQGLVPASSEAEKAQTMDFSMSSKEQKQVVPDTWAKESQSKQGSTTSTRTRTKVKMQGVVVGRALDLTVLKGYKDLINELEKMFEIGELSMREKWAIVFTDNEGDTMLVGDDPWPEFCKMVKKIFIYSREEVKKMSTQCKLAASSFEGEGTVISMESEHKSDA
>PprTF15G0905.1
MASSEISARANSGNIRGGGESFTSGYSEAMEGQKNHSTHPSSARVVDAETALYNELWHACAGPLVTVPREGDRVFYFPQGHIEQVEASTNQVADQQMPLYNLPPKILCRVVNVQLKAEPDTDEVFAQVTLLPEHNQDENVLEKEPPPPPPPRFHVHSFCKTLTASDTSTHGGFSVLRRHADECLPPLDMSRQPPTQELVAKDLHGNEWRFRHIFRGQPRRHLLQSGWSVFVSSKRLVAGDAFIFLRGENGELRVGVRRAMRQQGNVPSSVISSHSMHLGVLATAWHAVSTGTLFTVYYKPRTSPAEFTVPFDQYMESVKNNYSIGMRFKMRFEGEEAPEQRFTGTIVGIEDADPGRWKNSKWRCLKVRWDETSTMPRPERVSPWKIEPALAPPALNPLPLPRPKRPRANMVPSSPDSSVLARDGSFKVTADPPSASGFSRVLQGQEFSTLRGTFAESNESNAAEQSVMWPSSADDEKIDVLSTSRRFGSERWMSSARHEPTCTDLLSGFGTNSDSSHGFGALFVDQTAVAANPTKKHLSDQGQFNLPASPWSIMSSGLLLKLSESNTKVPVQGSDVTYQARANVFSEYPVLQGHRVEQLHKNWMMHPPPSHFDNHANSRELMPKPVLMQEHDSGKSLEGNCKLFGIPLKISKHVAPEAAGTTNMMNEPLGHIQPVSHHLTFESDQKSEQSKGSKMTNENENEKQFQAGHLRTRDSHGKTQNGSTRSCTKVQKQGIALGRSVDLSKFNNYDELIAELDRLFEFNGELMAPQKNWLIVYTDDEDDMMLVGDDPWQEFVGMVRKIVIYTKEEVQKIKPGALNSKGVENPMDMEGEDDDKEAKHLPLPSACSPMNC
>PprTF16G0731.1
MITFMEAKEILKEEADKCLDSQLWHACAGGMVQMPAVNSKVFYFPQGHAEHACEPVDFRNLPGASHTLCRVSAIKFMADQETDEVFAKIRLVPINSNEIDLDDQEVAVNGEKEAARDNKKPVSFAKTLTQSDANNGGGFSVPRYCAEMIFPRLDYTADPPVQTLLAKDVHGETWKFRHIYRGTPRRHLLTTGWSPFVNHKKLVAGDSVVFLRAENGDLCVGVRRAKRAISGGPESLWNPALGNPVVPYGGFGAFSREDEHKMMKNGRGNGNGSKSNESLMGRGKVRAESVIQAAVLAANGLPFETVYYPRANTPEFFVKASLVKTVMQIRWCSGMRFKMAFETEDSSRISWFMGTVCSVQDADPLCWPGSPWRLLQVTWDEPDLLQNVKRVSPWLVELASHMSAIHLSPFSSPRKKLRLPQHPDFPIDGQFPMPIFSSNLLQPSSPFGFLPNNVPAGMQGARHAHYGLPLSDLNLNKLHTGPLRAGFPPLLDHTASLTKASNIQTIQKPILSEGVSCELTMSHSTQTSKRADDVKIPQLVLFGQRIVAEQYISRSCSNNTGPPVLARNSCFEGKLDKMENFSEGSVSTLPHRGLSKHSSCEGLQWNKNNNRKKELSLEMGHCKVFLESEDVGRTLDLQLLESYEELYRKLADMFGLRNSEKFSNLLYRDDNGITKNIGEEPFSNFSKTARRLTIVTDSGSDNVGGM
>PprTF17G0971.1
MKLSTSGLGGQQAGQEGEKKCLNSELWHACAGPLVSLPTVGSRVVYFPQGHSEQVAATTNKEVDAHIPNYPSLPPQLICQLHNVTMHADVETDEVYAQMTLQPLTLQEQKETFLPLDLGMPSKQPTNYFCKTLTASDTSTHGGFSVPRRAAEKVFPPLDFTQQPPAQELIARDLHDVEWKFRHIFRGQPKRHLLTTGWSVFVSAKRLVAGDSVLFIWNEKNQLLLGIRRATRPQTVMPSSVLSSDSMHIGLLAAAAHAAATNSCFTVFYNPRASPSEFVIPLSKYVKAVFHIRVSVGMRFRMLFETEESSVRRYMGTITGTSDLDPVRWPNSHWRSVKVGWDESTAGERQPRVSLWEIEPLTSFPMYPSLFPLRLKRPWHPESSSLLDSRDEASNGLIWLRGGSGEQGHPSLNFQANMLPWMQQRLDPTMLGNDHNQRYQAMLAAGMPNLGGGDLLRQQFMQLQQPFQYSQQSSSPNPLLQLQQQHQAMQQSIPHNILQPQNQISLDSLPRHLLQQQLNNQPDDQAQQHQHAYHDGLQIQTDLLQRQQSNLPSPSFSKTEYMDSSPKFTVSTTPMQNMLGSLCTEGSGNLLDFTRAGQSTLTEQLPQQSWVPKYAHHDVNAFSNSLSLPRTYPEKDLSVEAENCNSDAQNPTFFGLLLPTTVPRYPTSTVDTDVSSMPLGDSGFQNSLYGCVQDSSELLPNAGQMDPPTSSRTFVKVYKSGSVGRSLDISRFSSYHELREELAQMFGIEGKLENPHRSGWQLVFVDRENDVLLLGDDPWELFVNNVWYIKILSPEDVLKMGEQGFESSGPNAVKG
>PprTF18G0474.1
MKVPSNGFLPNSAEGERKSINSELWHACAGPLVSLPPVGSLVVYFPQGHSEQVAASMQKETDFVPSYPNLTSKLICMLHNVTLHADVETDEVYAQMTLQPVSKYDKEALLASDLGLKQSRQPTEFFCKTLTASDTSTHGGFFVPRRAAEKIFPPLDFSMQPPAQELVARDLHDNTWTFRHIYRGQPKRHLLTTGWSVFVSTKRIFTGDSVLFIRDEKSQLLLGIRHANRQQPALSSSLISSDSMHIGILAAAAHAAANNSPFTIFYNPSASPSEFVIPFSKYNKAMYTQGSLGMRFRMMFTTEESGVRRYMGTITGISDLDPVRWKNSQWRNLQVGWDESTASERPHRVSIWEIEPVVTPFYICPPPFFRQKFPKQPGMPNDESDTENAFKRAVPWLGDEFGKKDAASSIFPGLSLVQWMSMQQNNQFPAAQSGFLPPMVPSNDLQKNLSTDDPSKLLNFQARGLSAPSIQFNKTNSENQVGQLRQPPMAWTQQQQLQQLLQTSINQQQPPYPQQPQPQQSISQEQHHEHQHRPQPQQQPQPQPQQIQQLPPQWQQLQQLQQQIFQPPALNDSVVSPNQIPNQNFQKQVVYSQQQQQLLASNIQSQSIPSPNKSSYQLTSLPQDSQFHQQMEQQSNFSHRQQTQLQQSLPLLLQQNPSQRVQSQPHQQIQQPSQPDTSEQQLHLQLLQNLQQQQLLLSPESLLLQSQKLQQQQTHQQNEQLQQSPLTQNQQPLGSNSFPTAAALTRTQSFPMNQLQGMQNATMAVRYHSSITDGEAPSCSTSPSTNNWQISPLNFLNRNQQAPAMLMGDSAIEPASNLVQELQSKSEIHIKNEFPSLKGLDQLKYKGTVADQLEASSSGTSYCLDAGTIQQNFSVPTFGLDGDSQSHPASNIDALAPDTLLSREYDSQKDLQNLLVNYGGATQDINMDLSTAAISAQSFGVSNVPFKPGGSNDIAINDTGILNNGVWTNQNQRMRTYTKVQKRGSVGRSIDITCYKGYDELRHDLARMFGIEGQLEDPQSSDWKLVYVDRENDILLVGDDPWEEFMSCVLSIKILSSAEVQQMSLDGDLGNVPVLNQACSGTDSGNVWRGQ
>PprTF18G1099.1
MRILKGNLLTNECVTRGDGAGVEKKSINPELWQACAGPLVNLPAAGTHVVYFPQGHSEQVAASLKKDVNAQIPNYPNLPSKLLCLLHNVTLHADPETDEVYVQMTLQPVSSFDEDALLRSDLALKSNKPQTEFFCKTLTASDTSTHGGFSVPRRAAEKTFPPLDFSMQPPAQELVARDLHDNVWTFRHIYRGQPKRHLLTTGWSLFVSGKRLLAGDSVLFMRDEKQHLLLGIRRANRQPTNLSSSVLSSDSMHIGILAAAAHAAANNSPFTVYYNPRASPSEFVIPLAKYYKAVYSNQISLGMRFRMMFETEESGTRRHMGTITGISDLDAVRWKNSQWRNLQVGWDESTAGERRNRVSIWEIEPVTAPFYICPPPFFRPKHPRQPGMPDDDSTDLDSLFKRTMPWLGDDIYMKDPRVLPGLSLAQRMNMQQNPSLANSIQPNYMQSLSGSVLQNLPGGDLSRQLGLSSPQMPQPNNLQFNAQRLPQQAQQLDQLPKLQSLLNPLGSIIQSQQQMGEITQQSRQNMMAQTLPSSQVQAQLLQPQTLAHTNNILQQQPCIQGHQLLRNLPQTLHQQQQNQQQHIMGQNQQQSLMQSQLSDQVNQHMQMSDNQIQSQLMQKLQQQQQSVSAQQSAMQQSGQLGQLQDSQRQLLDASQSFSRSMTPGQMLEIPQTTPTSLPQPNTIPQQMTKNNNQTNTQFSHLPQQLKPQQQHSGIMLLSEMAGHMGHPPSSMANQLSTAGSGILTAAAGPGQSGITDDVPSCSTSPSTNNCPNMVQPMINGWAHRSTAMGEDMAQSAVTLFSPSALETVSSNGNLVKDLLQKSEVKPSLNISKNQNPGLFSSQTYLNGVAAQIDYLDTSSSTTSVCLSQNDVHLQQNNNSLSYNPQSVLLRDASHDGELQGDPRNNILYGTNIDSQLLMPMNSDHLLTKGMMGPGKDFSNNLSSGGMLTNCENSKDPQQELSSAIVSKSFGVPDMPFNSIDSTINDSSLLNRGSWAPPQQQFQRMRTYTKVYKRGAVGRSIDITRYSGYDELKQDLARRFGIEGQLEDQQRIGWKLVYTDHENDVLLVGDDPWEEFVNCVRCIKILSPQEVQQMSLDGDFGNSVLPNQAGSSSDNVNA
