# Supplementary material for: Characterisation of the ARF Gene Family in Salicaceae and Functional Analysis of PeARF18 in Heteromorphic Leaf Development of Populus euphratica
Source: Int J Mol Sci. 2025 Dec 28;27(1):335. doi: 10.3390/ijms27010335 (PMC12785610; doi:10.3390/ijms27010335)
Supplement: Supplementary file 1 [file ijms-27-00335-s001.zip › SpuARF.fa]

>SpuTF01G051700.1
MNNGSYSVDTKPNGIAGGSWSSPVAGEGSEDALYKELWHACAGPLVTVPRQGELVYYFPQGHIEQVEASTNQVADDQQMPSYNLPPKILCRVVNVQLKAELDTDEVFAQVILLPEAHQDVDLVEEDLPPPPARPRVHSFCKMLTASDTSTHGGFSVLKRHADECLPPLDMSLQPPAQELVAKDLHGNEWRFRHIFRGQPKRHLLQSGWSLFVSAKKLVAGDAFIFLRGDTEELRVGVRRALSQPSNVPSSVISSHSMHIGILATAWHAVSTGSMFTVYYKPRNSPAEFIIPIDKYRESVKINYAIGMRFKMKFEAEEATEQRLSGTVTGVEEVDPKKWPRSKWRCLKVRWDETSPVHRPDRVSPWRIEPALAPSLDPVPGCRSKRHRSNMATPSADSSAPPKKDNEPSRHLQHQEILTLRNMYAGKNYSDGNHNPAWALSQGKDQTTFDNRKFGPDDKIPQVWHGSRLMNPTTGPGTLRESYESTHPFFELNSDDIDHPSKLNETGVFNCHSAPLMYSDHSFNMMASRMEVHLEKDKDIQQQRGSWFSPFRNADNSSKPQHLPFQQRNGETSKDGNCKLFGFSLFGNPVAVEPAIINRHSTDKQQQQINVASDHLQLLGSEGFLEQVKHPKHARCEEQGNIFQASALHSKVVQGMPKGDSTRRCVKVYKQGTAVGRSLDLAKFNGYNELTAELDQIFEFHGELVAPYKDWLIVFTDDEGDMMLVGDDPWQEFCSMVRRIFVFTREEINRMEPRSLNLEARGDSRSTDQMVDSMEDGTSNHLQAVRRLKRGTQTKLLHYGQDDNVEAVVMSSSKLFHRMQRGLFGRYSICNLLMFIFYFLLGGLEK
>SpuTF01G072500.1
MMAMNRGAGGGGGSFSQGNSEGCGGDDLYTELWKACSGPLVDVPKRGERVFYFPQGHMEQLEASTNQELNQRVPLFNLPSKILCRVIHTQLLAEQDTDEVYAQITLLPESDQVEPTSPDSSPSEPPRPTVHSFCKVLTASDTSTHGGFSVLRKHATECLPPLDMTQPTPTQELVAKDLHGYEWRFKHIFRGQPRRHLLTTGWSTFVTSKRLVAGDSFVFLRGENGELRVGVRRVACQQSSMPSSVISSQSMHLGVLATASHAVSTQSLFVVYYKPRTSQFIISLNKYLEAVSNKFVVGMRFKMRFEGEDSPDRRFSGTIVGVEDFSPHWNDSKWRSLKAQWDEPAPIPRPDRVSPWEIEPCVASAPTNLSQPVTQKNKRPRPPIEIPALDLSSTASTPWNSGLTQSHDLTQLSGTGEGKSYENHVMRHQKQTDVNGRHSNSLTRNQTEGGWLASPHVNVSQHLFQDSMEDSKSVSPWPVFSGYSTPLSSKSKNDPIPDPSDKGRKSEVPASYRLFGIDLVNHSLSSTPIEVPAQPMSICSGATEGHGLGTLSAVDSDQKSEASKEQKPEQLQKSPKEIQSKQSSTSTRSRTKVQMQGIAVGRAVDLTMLKGYSQLIDELEQLFDIKGQLHPRDKWEIVYTDDEGDMMLVGDDPWPEFCNMARRIFICSSQDVKKMGPGSKLPMLPIKGEGTVLSSDSTEN
>SpuTF01G186500.1
MAFAAMNNTSGGNPNAGGCNDALYKELWHACAGPLVTLPREGELVYYFPQGHMEQLEASMHQGMEQQMPSFNLPSKILCKVVNVQRRAEPETDEVYAQITLFPEPDQSEVTSRDPPPPEPERCTIHSFCKTLTASDTSTHGGFSVLRRHADDCLPPLDMSQQPPWQELVATDLHGNEWHFRHIFRGQPRRHLLTTGWSVFVSSKKLVAGDAFIFLRGENGELCVGVRRLMRQQMSMPSSVISSQSMHLGVLATASHAIATGTLFSVFYKPRTSRSEFIVSLNKYLEVRNYKLSVGMRFKMRFEGEEVPERRFSGTIVGIGDNISSGWADSDWRSLKVQWDEPSSIMRPERVSHWELEPLVATTPLNSQPVQRNKRPRPSVLPSPTTDITSLGKWKSVAESSALSYGDSQHGRDLYPSIGFSTIAKANSLGFHGNSQVASVSHNSMYRHNRVESVTDSFASVVNKDYRERRQGTGIGYRLFGIQLVDNSNTEETSPINAMSGTMVNDHPVLSLEAESDQHSEPEKSCLRSPQELQSRQIRSCTKVHMQGVAVGRAVDLTQFEGYEDLMRKLEEMFDIEGELSGSTKKWEVVYTDNEDDMMKVGDDPWNEFCSMVKKIFIYTSEEVKRLSPKIKLLADEEVKGVGNNADADAAVNTEDRSSTIGPGC
>SpuTF02G018600.1
MGSVEEKTKPEGIVNGAHTNLLEEMKLLKEFQDQSGIRKAINSELWYACAGPLVSLPQVGSLVYYFPQGHSEQVAVSTKRSATSQIPNYPNLPSQLLCQVHNVTLHADKDTDEIYAQMSLQPVNSEKDVFPIPDFGLKPSKHPSEFFCKTLTASDTSTHGGFSVPRRAAEKLFPPLDFSMQPPSQELVVRDLHDNTWTFRHIYRGQPKRHLLTTGWSLFVGSKRLKAGDSVLFIRNEKSQLMVGVRRANRQQTTLPSSVLSADSMHIGVLAAAAHAAGNRSPFTIFYNPRACPSDFVIPLIKFRKAVFGTQVSAGMRFGMMFETEESGKRRYMGTIVGVSDLDPLRWPGSKWRNLQVEWDEPGCSDRQNRVSSWEIETPESLFIFPSLTSGLKRPLQSGFLGDTEWGSLVKKPLAWLPGSGNANLPYASMSNIYSEQLVNMLMKPQAVNYPEICGTALPEVSAVKVASLDVTNVQAAVNHTSHLNYSGIMSVENQNYSQICLDQSNAMNSSSSKERVAGKSLYLSKVENQAPVGILDGKLKAEPEHLPDQLSQLTSTGECIVQKPFSCPMTQQNATNHLVFQNQNQGQSQLQTSLWPMQALPESPLLNSQQIHASLADATPPNCSLPFLDADEWISHPMSIDSMYRSGPLSMFGLQDPMAVFPDTINPSLPLMNQDAWDHQMSNLRILSQANQLIPLAQQEPCSFNSGAVKDLSDESNDQSGIYGSLNIDTSNGGGSVYDRSVSSAILDEFCTFKDADLKNASDCLVGNLSSSQDVQSQITSASLADSQAFSRQDFPDNSGGTSSSKIEFDNSNLLHNNSWQQVAPRMRTYTKVQKTGSVGRSIDVSSLKNYEQLCSAIERMFGLDGLLNNPKGSGWKLVYVDYENDVLLIGDDPWEEFIGCVRCIRILSPSEVQQMSEEGMKLLNSANIQGTNAPITEDIHA
>SpuTF02G043300.1
MRLSSSSSSTTGFNQVTREGDKKCLNSELWHACAGPLVSLPHVGSRVVYFPQGHSEQVAASTNKEVDAHFPNYPSLPPQLICQLHNVTMHADVETDEVCAQMTLQPLSQEDQKDAYLLPAELGTASKQPSNYFCKTLTASDTSTHGGFSVPRRAAEKVFPPLDYALTPPAQELIARDLHDNEWKFRHIFRGQPKRHLLTTGWSVFVSAKRLVAGDSVLFIWNEKNQLLLGIRRATRPQTVMPSSVLSSDSMHIGLLAAAAHAAATNSRFTIFYNPRASPSEFVIPLVKYIKAVYHTRVSVGMRFRMLFETEESSVRRYMGTITGISDLDPARWPNSYWRSVKVGWDESTAGERQPRVSLWEIEPLTTFPMYPSAFPLRLKRPWPSGLPSLHAGLKDDDLSINSPMMWLQGGVGDLGAHSLNFQNFGVAPWIQPRFDASMPALQRDVYQTMAAASLQEMRTVESSKLASQSLLQFQQYQNLSTGPAALLQRQMLPASTQAQLLQQQLQQRSQYTDQQQQQQRHQPPQQQLQQPKQLNELSGQQQIPNGISALPHLTSVAPSHSPSLQPIPSQCQQQAFSESLGNPIAAPGVSSAPSIIGSLPQDRCHLLNSNGSNPVCASALLPKQVAIGPQLLSGAATGVLSQVEQLGTTQSAVSDFATLLAPFSGREYSTYEGANDPQNNLLFGVNIDSSTFMLQHGISNLRNIGTENHPLSMPFTTSTFTSATGSEIPLASDMTASSCVDESGFLQPSENVDQANPSTRTFLKVQKSGSYGRSLDISKFSSYDELRGELARLFGLEGQLEDPQRSGWQLVFVDRENDVLLLGDDPWQEFLNNVWYIKILSPLEVQQMGKEGLTPAASVPSQKLSNSTSDGYMNRQDFRNSSNPDGYMSRQDFRNSSNPDGYMNRQDFRNSSNGIAYMGSLDY
>SpuTF02G072100.2
MPPPPQLTELSRVDPRIWRACAGSSVQVPAVNSRVYYFPQGHFEQSSSSTVPHPPFISNFALSKPSIPCQISAVDFLADPITDEVFTRILLIPLDNPSSNLPLSFVESCRSEGVNDVDDDESKILAFSKILTPSDANNGGGFSVPRFCADSIFPPLNYQAEPPVQTLTVADIHGVNWDFRHIYRGTPRRHLLTTGWSKFVNNKKLIAGDSVVFMRNLKGEMFIGVRRSVRFNNSARWREQISDSGGEGKVKVEEGFSRSWRGRLSQEAVVEAVERAAKGLPFEVVYYPRAGWYSDFVVRAEVVEAALCVFWTAGMRVKMTMETEDSSRMTWFQGTVSSTGLPDCGAWRGSPWRMLQITWDEPDALQNAKRVSPWQVEFVATTLPLQDASPPMKKLRYPHDSGFLTNGELFFPMSDLTNSRTGHINASMLNYSTFPAGMQGARQDPFSTFSLSNFISENASQVLGDKVSGNNLAPKMKRMPSEMKISSLQSGDLSPDNQSSAHSFGEDFTGNRSFNPQKVGISSIQLFGKIIHMNQPVENGFDTVGFMDNGSKGCNETEGVNALELSLTSSYTELLNRIDVQCQSASAVGACSA
>SpuTF02G143300.1
MSSQGESSSSFRGLGCDDLYTELWKACAGPLVDVPKAGERVFYFPQGHMEQLEASTNQELNQQIPRFNLPPKILCRVINIQLLAEQDTDEVYAQIALHPEADQTEPTSPDPCPPEPEKQTIHSFCKILTASDTSTHGGFSVLRKHATECLPPLDMSQATPTQELAARDLHGFEWRFKHIFRGQPRRHLLTTGWSTFVTSKRLVAGDAFVFLRGDNGELRVGVRCLARQQSSIPSSVISSQSMHLGVLATASHAVLTQTLFVVYYKPRTNQYIIGLNKYLEAVKNGFSVGMRFKMRFEGEDSPERRFTGTIVGIGDISPEWSGSIWRSLKIQWDEPATIQRPERVSPWDIEPFAAPASPNLTQQVVKNKRPRPTDIPTSVIALNSAASSFWYHGSTQSHELAQLGCSTEVQSSESHVWSMRQKEIDSNLLNNSSSCNTRARPEGMWPSSPHMNVSLNFFPDSAGDNDFATTRSIISGFSSPMSSRQSNCLISEQVEKGRKYENSAGCRLFGIDLTSNSGSSAPPEKEPAYPITKVLVPAASEAERAQTMDVSMYSKEQKQVLSEALLKESRSKQGSATSTRTCTKVQMQGIAVGRALDLTALKGYMDLINELEKMFEIEGELSTPKKWAVVFTDDEGDMMLLGDDPWLEFCKMVKKIFIYSSDEVKKTGTRCKLSASSFEGEGTVVSMDSEHRSDA
>SpuTF03G000600.1
MNHTSGGNQHPGGCNDALYKELWHACAGPLVTLPCEGERVYYFPQGHMEQLEASMHQGMEQQMPSFNLPSKILCKVVNVQCRAEPETDEVYAQITLLPEPAQSEVTSPDPPLPEPERCTVHSFCKTLTASDTSTHGGFSVLRRHADDCLPPLDMSQQPPWQELVAADLHGNEWHFRHIFRGQPRRHLLTTGWSVFVSSKKLVAGDAFIFLRGENGELRVGVRRLMRQQTTMPSSVISSQSMHLGVLATASHAIATGTLFSVFYKPRTSRSEFIVNLNKYIEAQNHTLSVGMRFKMRFEGEEVPERRFSGTIVGVGDNISSGWADSEWRSLKVQWDEPSSILRPEKVSPWDLEPLVATNPSNPQPVQRNKRPRPSVLPSPTTDISALGMWKPSVEYSAFSYGESQRGRDPYPSPNFSTTAKANSVGFCGNSQVTSVSPNSMHWPNRVESVTDSFAPVVNKDLGERRQGTGIGYRLFGIQLIDNFNAEGTSPVVTVSGTVGSDRPVVSLEAESDQHSEPEKSCLRSPQELQSRQIRSCTKVHMQGVAVGRAVDLTQFECYEDLLRKLEEMFDIEGELNGSTKKWQVVYTDNEDDMMKVGDDPWHEFCSMVKKIFIYASEEVKRLSPKIKLSSDEEVKGGSANNNADAAVNTEDRSSVVGPGC
>SpuTF03G104900.1
MMGMNREGGGSLSQGNSEGCGEDDLYMELWKACAGPLVDVPKRGERVFYFPQGHMEQLEASTNQELNQRIPLFNLPSKILCRVIHVQLLAEQETDEVYAQITLLPETDQIEPTSSDSCPSEPPRPTVHSFCKVLTASDTSTHGGFSVLRKHASECLPPLDMIQPTPTQELAAKDLHGYEWRFKHIFRGQPRRHLLTTGWSTFVTSKRLLAGDSFVFVRGENGELRVGVRRVARQQSSMPSSMISSQSMHLGVLATASHAISTQSLFVVYYKPRTSQFIISLNKYLEAVNNKFAVGMRFKMRFEGEDSPERRFSGTIVGVEDFSCHWNDSKWRSLKVQWDEPASFPRPDRVSPWEIEPCVASVPTNLSQTVQPKNKRPRPPIEIPAFGKKEFWFLFLSFEYQMSWSLQSLTVVVGSPTIIDLSSTASTPWNSGLAQSRDLAQLSVTGEGKRNENHVMRHQKQTDINGHSNSMTRTQGEGGWLSYVNVSQHLFQDSMEDSKSVSPWPVFLGYSTPLSSKSKNDPIPDPSDEERKSEVPASYRLFGFDLVNQSTSSTPIEKVPAQPISVASGDTDGRALAAPSAFESDRKSEVFKEKKPELLETQSKQSSTSTRSRTKVQLQGIAVGRAVDLTLIKGYGQLIDELENLFDIKGQLNPRDKWEIVYTDDEGDMMLVGDDPWPEFCNMVRRIFICSSQDVKKMSPGSKHPMLPPEGEGTVTSSDSAEN
>SpuTF03G121200.1
MINRSNSVDINRNGIARRSWSFPVSCEGSEDALYKELWHACAGPLVTVPRQGELVYYFPQGHIEQVEASTNQVADDQQMPAYNLSSKILCRVVNVQLKAELDTDEVFAQVILLPETQQDVELVEEEDLPPPPTRPRVHSFCKMLTASDTSTHGGFSVLKRHADECLPPLDMSLQPPVQELVAKDLHGNEWRFRHIFRGQPRRHLLQSGWSLFVSAKKLVAGDAFIFLRGETEELRVGVRRALRQPSKIPSSVISSHSMHIGILATAWHAVSTGSMFTVYYKPRTSPAEFIIPIDKYKESVKINYAVGMRFKMRFEAEEAPEQRFCGTVIGVEEADPKKWPRSNWRCLKVHWDETSTVHRPDRVSPWKVEPALAPSMDPVSGCRLKRHRSKTVTSSADSSTLTMKDNGPSRHVQHQEIMTLRNTPTGKYYLDNNHNPPWVISQGTGTLLKSYESSRPFFDQPSKLPSDEKSMFNWHSAPMMHAGHPLNMLASSMEGQVAKDKDRLQQHGSWFSSLPYANSSPHPLSSKPQHLPFQQCNVRTSKDDNCKLFGFSLFGNYKAPEPATIHRHSADKPQQQINVASDHLQLLGSDRFLEQLKHPKHARCEEQGNIFQASAFQSKDVQGNPKGGSVRRCVKVHKHGTAVGRSLDLAKFNGYNELTAELDEIFDFNGELVAPNKDWLIVFTDDEGDMMLVGDDPWQEFCRMVRRIFIYTREEINRMKPRSLNLEVEGNSRRSDQMVDLENRILKHLPAVVSP
>SpuTF04G033900.1
MVGMIDLNTTEEDETTPSSGSLSSPSSSSAASALSASGSGSGISSPVCLELWHACAGPLISLPRRGSIFVYFPQGHLEQLPDLPLGIHGLPPHVFCRVVDVQLHAEAANDDVYAQVSLVPESKEIEQKLREGIFEGDGEEEDVEATAKTTTPHMFCKTLTASDTSTHGGFSVPRRAAEDCFPPLDYTQQRPSQELVAKDLHGSEWKFRHIYRGQPRRHLLTTGWSAFVNKKKLVSGDAVLFLRGEDGELRLGVRRAAQVKCGPTFPALWNQQLNQSSLTDVANAISTRSAFRIYYNPRPSSSEFIIPFNKFMKSLDQSFSVGMRIKMRFETEDAAERRYTGLINGISELDPTGWPGSKWKCLLVRWDDMEANRHSRVSPWEVEPSGPGPVSSSNTFMAPGLKRSRSGLPSLKAEFPIPDGIGASDFRESSRFQEVLQGQEIMSFNTLYDDVDGQNQHPSEVRSWFPGSRGSGIAVIGSGIRGSIPTSENSYKGTGFNESYRFHKVLQGQEIFPLSPYRRNPNANEARENCGPGLSDGVQRQSSRNGWSTMMQGYNTQMRPPTQVSSPSSVLKFQHASNQVSNPTSFFNFNDHEEHRTNTQRWFCGPEKHGGKFKLSSHSDPGLRGERQCSTNPYALSHEHLQHGISQPGVAQSAFRSSQDLVSCKSNCRLFGFSLTEDRHAVNKEDNMTSMTSPLNPESSFLPRVGEQLHPKPPAINNAVGSSCTKAILQHHAENYRIY
>SpuTF04G054800.1
MKLSTSGLGGQQAGQEGEKKCLNSELWHACAGPLVSLPTAGSRVVYFPQGHSEQVAATTNKEIDAHIPNYPSLPPQLICQLHNVTMHADVETDEVYSQMTLQPLTPQEQKETFLPMDLGMPSKQPTNYFCKTLTASDTSTHGGFSVPRRAAEKVFPPLDFTQQPPAQELIARDLHDVEWKFRHIFRGQPKRHLLTTGWSVFVSAKRLVAGDSVLFIWNEKNQLLLGIRRATRPQTVMPSSVLSSDSMHIGLLAAAAHAAATNSCFTVFYNPRWQTCLQVFFNSGFRFSSDMYSFCRASPSEFVIPLSKYVKAVFHTRISVGMRFRMLFETEESSVRRYMGTITGISDLDPVRWPNSHWRSVKVGWDESTAGERQPRVSLWEIEPLTTFPMYPSLFPLRLKRPWHPGSSSLLDSRDEASNGLMWLRSGSGEPGLPSLNFQANMLPWMQQRLDPTMLGNDHNQRYQAMLAAGMQNLGSGDPLRQQFMQLQQPFQYLQQSSSHNQLLQLQQQQQQAMPQSIPHNILQAQNQISTDSLPRHLLQQQLNNQPDDQSHQHQHIYHGGLQIQTDQLHRQQSNLPSPSFSKTEYVDSSSKFSATNAPMQNMLGSLCSEGSVNLLDFSRAGQSTLTEQLPQQSWVPKYAHQEVNAFANSISLPRTYPEKDPSMEAENCSSDAHNPTLFGANIDSSGLLLPTTVPRYSTSSIDADVSSMPLGDSGFQNSLYGCVQDSSELLSNAGQMDPPTPSRTFVKVYKSGSVGRSLDISRFSSYHELREELAQMFGIEGKLENPHRSGWQLVFVDRENDVLLLGDDPWELFVNNVWYIKILSPEDVLKMGEQGVEPSAPNAVQRMSGGVA
>SpuTF04G159500.1
MKKTDNKSLDPQLWEACAGSMVQIPPLNTKVFYFPQGHAEHSQSPVVFPQGIPSLVLCRVASVKFLADPGTDEVFAKISLVPLPDTDLDFSQHVGVCADGNDSNNAEKPASFAKTLTQSDANNGGGFSVPRYCAETIFPRLDYSADPPVQTVIAKDVHGEVWKFRHIYRGTPRRHLLTTGWSTFVNQKKLVAGDSIVFLRAENGDLCVGIRRAKRGIGIGSGPESSSSHTGWNSNNATCANPYGGFSFFVKEEEMRNGGLKGSGRVNSEEVLEAAGLAANGNPFQVVYYPRASTPEFCVKASSVRAAMRTNWCSGMRFKMAFETEDSSRISWFMGTVASVQVTDPVRWPNSPWRLLQVTWDEPDLLQNVKCVSPWLVELVSNMPVIHMSPFSPPRKKFRFPQQFPLDGQFQLPSFSGNTLGPSSPLCCLSDNTPAGIQGARHAQFGISLSDFQFKNKLQSGLYLSSLQRFNPPSKNSENYLTENTDSKKNLSCLLTMGSSSPNLEKSDNAKKHQFLLFGQPILVEQQISHSCSTDAFPQVVNDSNREKISDFLRSAPGKISQEKSCTAGFSWHQSLQNASEIGMGTGHCKVFLESEDLGRTLDLSELYSYEELQRKLGNMFGIDRSEMLSHVLYQDVTGAAKQIGDEPFSVFMKTAKRLTILRNRASSNSVGRRSWITGMRNAENGLEPPNKTGPLSIFA
>SpuTF05G133500.1
MPQPTELSRVDQRIWRACAGSSVQIPTVNSRVYYFPQGHLEQSSSSTAPHPPSLSNLALSKPLISCQISAVDLLADPVTDEVFIRLLLLPLNNNSCNLPLSFLEPSRREGGGVNEVDDDENKILSFAKILTPSDANNGGGFSVPRFCADSIFPPLNYQAEPPVQTLTVTDIHGISWDFRHIYRGTPRRHLLTTGWSKFVNNKKLIAGDSVVFMRNLKGEMFIGVRRAVRLNNSARWREQVVGGCGETKVKVEEGFSRSGRGRLSQEAVAEAVEMAAKGLPFDVVYYPRAGWYSDFVVRAEAVEAALGVFWTSGMRVKMAMETEDSSRMTWFQGTVSGTGLPDSGAWRGSPWRMLQVTWDEPEVLQNAKRVSPWQVEFVATTSPLQAAFPPMKKLRYPNDSRFLTDGELFFPMSDLTNSTMGHMNASMLNYSTFPAGMQGARQDSFSTFGLSNFISDTAPQVFSDRAFGNNLVLKMKRMPSEMNIGSLQSENLSPESQSSAYSFDTGFVENKGFNPKKVGINSIQLFGKIIHMDQPVENGFEDVGFMDDSSKCCNETEGVDALELSLSSSYTELLGRIDVQCQRTSPVEACST
>SpuTF05G163900.1
MRLSSSSSSSPNGFNQQTQEGDKKCLNSELWHACAGPLVSLPHVGSRVVYFPQGHSEQVAASTNKEIDAHIPNYPNLPPHLICQLHNVTMHADVETDEVYAQMTLQPLSQEDQKDAYLLPAELGTASKQPTNYFCKTLTASDTSTHGGFSVPRRAAEKVFPPLDYSHTPPAQELIARDLHDNEWKFRHIFRGQPKRHLLTTGWSVFVSAKRLVAGDSVLFIWNEKNQLLLGIRRANRPQTFMPSSVLSSDSMHIGLLAAAAHAAATNSRFTIFYNPRASPSEFVIPLVKYIKAVYHTRVSVGMRFRMLFETEESSVRRYMGTITGISDLDPVRWPNSHWRSVKVGWDESTAGERQPRVSLWEIEPLTTFPMYPSAFPMRLKRPWPSGLPSFHGLKDGDFGINSPMMWLQGGVGDLGVQSLNFQSFGGAPWIQPRFDASMPALQPDVYQTLAAAALQEMRTVESSKLGSQSLSQFQQSQNVSNGPTALIQRQMLQQSNLQNAILQNFQENQASTQAQLLQQQLQHCNQYTDQQQQHQPQPQQVQQPKQLNELFAQQQIPAVMSALPHLTSVAPSQSPSMQPISSQCQQQAFSEPLGIAMATSKVSSMHSVIGSLSQDGGSHLLNSNGSNPVISSALSSKRAAIDPQLSSGAAHCVLPQVEQLRATQSTMSDLATLLPPFSGREYSAYQGANDPQNNLLFGVNMDSSTFMLQHGIPNLRNIGTENDPLSMPFAASTFTSATGNDIPLNSDMTASSCVDESGFLQSSENVDQANPSTRTFVKVQKSGYCGRSLDISKFSSYDELRSELARLFCLEGQLEDPQRSGWQLVFVDRENDVLLLGDDPWQEFVNNVWYIRILSPLEVQQMGKEGLSPAASVPSQKLSNSNSDGHMNRHGFRNSSNGISSMGSLDYQGRCT
>SpuTF05G189800.1
MGSVEEKMKTGVLVNGAQANLLEEMKLLKEFQDQSGIRKAINSELWYACAGPLVSLPQVGSLVYYFPQGHSEQVAVSTRRSATSQIPNYPNLPSQLLCQVHNVTQHADKDTDEIYAQMSLQPVNSEKDVFPIPDFGLKPSKHPSDFFCKTLTASDTSTHGGFSVPRRAAEKLFPPLDYTMQPPTQELVVRDLHDNTWTFRHIYRGQPKRHLLTTGWSLFVGSKRLKAGDSVLFIRDEKSQLMVGVRRANRQQTTLPSSVLSADSMHIGVLAAAAHATANRSPFTIFYNPRACPSDFVIPLIKFRKAVFGTQVSVGMRFGMMFETEESGKRRYMGTIVGISDLDPLRWPGSKWRNLQVEWDEPGCSDKQNRVSSWEIETPESLFIFPSLTSGLKRPLQSGFLGDTEWGSLVKRPLSWLPGSGNGNLPYASMSNMCSEQLINMLMKPHPINYPGICGTAPPEVSATKVTSIDVKNMQATNNQMPQLNQPGVTSLENQNYSQICLDQSDAINSSSSKINVAGKSFAASEIENQTSVGVSEGNLKAESHLPDQLSQLTSTGECDVQKALLCPLTQQNATNHLEFQNQNQGPSQLQSSLWPTQSLPESSLLNSQQIHAPLADATALNCSLPFLDADEWISHPMSLAGMYRSGPLSMFGLQDPSVVFPEAINPSLPFMNQDVWDHQISNSRILSQANQLIPLTQKDPCSLNSGAVKDLSDESNDQSGIYGSLNIDASNGGGSVVDPSVSSAIIDEFCTLKGADLQNASDCLVGNLSSSQDVQSQITSASLADSQAFSRQDFPDNSGGTSSSNIDFDNSNLLQNSSWQQVAPRVRTYTKVQKTGSVGRSIDVSRFKNYEELCSAIECMFGLDGLLNNPKRSGWKLVYVDYENDVLLIGDDPWEEFVGCVRCIRILSPSEVQQMSEEGMKLLNSANIQGTNAPITEV
>SpuTF06G063200.1
MKSPAAGAGGTAAAATATNGEGVEKKSINPELWQACAGPLVNLPAAGTHVVYFPQGHSEQVAASMKKDVDAQIPNYPNLPSKLLCLLHNVTLHADPETDEVYAQMTLQPVSSFDKDALLRSDLALKSNKPQTEFFCKTLTASDTSTHGGFSVPRRAAEKIFPPLDFSMQPPAQELVARDLHDNVWTFRHIYRGQPKRHLLTTGWSLFISGKRLFAGDSVLFIRDEKQQLLLGIRRANRQPTNLSSSVLSSDSMHIGILAAAAHAAANNSPFTVFYNPRASPSEFVIPLAKYYKAVYSNQISLGMRFRMMFETEESGTRRYMGTITGISDLDPVRWKNSQWRNLQVGWDESTAGERRNRVSIWEIEPVTAPFFICPPPFFRSKRPRQPGMPDDDSSDLDSLLKRTMPWLGDDICMKDPQAPPGLSLVQWMNMQQNPSLAHSMQPNYMQSLSGSVLQNLPGADLSRQLGMSSPQMPQPNNVQLNAQRLPQQAQQLDQLPKLQSSLIPLGSIIQPHQQMGDITQQSRQNLMAQTLPSSQVQAQLLQPQTLAQTNNILQQQPSIQSHQLLRNLPQTLHQQQQNQQQYVMGQNQQQSLMQSQLSDHVNQHMQISENQIQLQLLQKLQQQQQSLLAQQSAMQQTGQLGQLQDSQRQFLDASQNFSRSMAPSQMLETAQTAPSSLPQPNTIPQQLTKNNNQNNVRFSHPHQQPKLQQQQTGILSLSEMACHMGLPPSSMTNQLSTAGSSILTAGAGQGQSGITDDVPSCSTSPSTNNCPNMVQQMVNSRPHRSTAMGEDMAQSAATLLNPSTLETVSSNGNLVKDLLQKSEVKPSMNISKNQNPGYYAPQTYLNGVAAQTDYLDTSSTTTSNCLSQNDVHLQQNNISLSYNPQPMLLRATSHDGELQADLRNNIPYGTNIDSQLVMPMSSDHLLTKGMAGLGKDFSNNLSSSGVLPSCENSKDPQQDLSSSMVSQSFGVPDMPFNSINSAINDNSFLNRGAWVPPQQQFQRMRTYTKVQKRGAVGRSIDIARYSGYAELKQDLARRFGIEGQLEDQQRIGWKLVYVDHDDDVLLVGDDPWEEFVNCVRCIKILSPQEVQQMSLDGDFGNPALPNQACSSSDNVNA
>SpuTF06G104700.1
MITFMEAKDKLKEEADKCLDSQLWHACAGSMVQMPAVNSKVFYFPQGHAEHACEPVDFRNLPRVSHTLCRVSAIKFMADPETDEVFAKIRLVPINSNEIDLDDQEVSVNGGMEASQDNNKPVSFAKTLTQSDANNGGGFSVPRYCAEMIFPRLDYTADPPVQTLLAKDVHGETWKFRHIYRGTPRRHLLTTGWSPFVNHKKLIAGDSVVFFRAESGDLCVGVRRAKRGSGGGPEPLWNPAGGNSAVPNRGFGAFLREDEHKLMRSGSANGNGSKSNESLMGQGKVRAESVIQAVTLAANGLPFEVVYYPRANTPEFCVKASLVKTAMQIRWCSGIRFKMAFETEDSSRISWFMGTVCSVQAADSLWWPHSPWRLLQVTWDEPDLLQNVKRVSPWLVELASNMAAIHFSPFSSPRKKLRLPQHLDFPIDSQFPMPIFSGGNLLGPSSSFDCLPPNTPAGMQGARHAHYGLPLSDHLNKLQTGLARAGFPPLLDHTASLTKASNVQTIQKTSMCEEVSCELTMAHSPPTSKKAVDVKIPQLVLFGQPILAEQQISLSCTGNAASPVLTGNSSSEGNLDKMANFSDGSVSTLHRRGLPESSSCEELQWNKDNHRKSEPSFETGHCKVFLDSEDVGRTLDLSLLGSYEELYRKLADMFGLMRDSEKLSNVLYRDVNGITKHIGEEIFSDFFKTARRLTIVTDSSSGNVGI
>SpuTF06G114200.1
MKVPSNGFLPNFAEGERKCINSELWHACAGPLVSLPPVGSLVVYFPQGHSEQVAASMQKETDFIPSYPNLPSKLICMLHNVTLHADVETDEVYAQMTLQPVSKYEKEALIASDMGLKQNRQPTEFFCKTLTASDTSTHGGFSVPRRAAEKIFPPLDFSMQPPAQELVARDLHDNSWTFRHIYRGQPKRHLLTTGWSVFVSTKRLFAGDSVLFIRDEKSQLLLGIRRANRQQPALSSSVISSDSMHIGILAAAAHAAANNSPFTIFYNPRASPSEFVIPFSKYNKAMYTQVSLGMRFRMMFETEESGVRRYMGTITGISDMDQVRWKNSQWRNLQVGWDESTAGERPSRVSIWEIEPVVTPFYIYPPPFFRPKFPKQPGMPDDESDIENAFKRAMPWLGDEFGMKDPPSSIFPGLSLVQWMSMQQNNQFPAAQSGFFPSMVPSNALHNNLGTDDPSKLLNFQAPGLSPPSVQFNKTNPQNQVGQLPQPPMAWTQQQQLQQLLQNPIPQHQQQPPYPQQQQQPPYPQQQQQQHWPQQQPQPQQTRQPPPQIQQHQQQQQIFQPPTLNERAVSPNQIPNQNLQHPVLYSHLQQQQQQQQHLLASNTQSQSIPSANKSSYQLTSFPQDSQLHQQMEQQSNLSQRKQQQTQSQPSPLLLLQQNLSQRPQPQQQQSQPSHSEQQLHLQLLQKLQQQQQQLPSPASSVLQSQQLQQQQTHQQHQQLQQSPLSQNQQPHGSNSFSTAAIMRTQSFPMNQPQGLQKPPMAVRAHSNITDGEAPSCSTSPSTNNCQISPPNFLNRNQLAPAMLIGDSAIEPAGNIVQDLQSKSDIHVKNEFPSSRGLDQLKYKGVVTDQLEASSSGTSYCLDAGNIQQNFSVPAFGLDGDVQSHPRNSLPFASSIDALEPDILLSREYDSQKDLQNLLANYGGTARDIETELSTAAISSQSFGVPNIPLKPGCSNDVAINDTGVMNNGLWTNQTQRMRTYTKVQKRGSVGRSIDVTRYKGYNELRHDLARMFGIEGQLEDPQSSDWKLVYVDHENDILLVGDDPWEEFVSCVQNIKILSSAEVQQMSLDGDLGSRAPATDVVLGARAVDFPSAIIPQILAPLLQLLPSDGGFPHTTTTSSSTLDYIRQRGQEAKDP
>SpuTF08G028800.1
MFEAKLRDGYTQVLQIPKLHSGPMIREFAVMNPHKEQMRVAEKCLDSQLWHACAGSMVQMPAVNSKVFYFPQGHAEHAQGSVDFGNFQIPALIPCKVSAIKYMADPETDEVYAKIRLTPSSNSDLMFGDGCGEDSDERLPNGTESQEKPASFAKTLTQSDANNGGGFSVPRYCAETIFPRLDYTAEPPVQTILAKDVHGETWKFRHIYRGTPRRHLLTTGWSSFVNQKKLVAGDAIVFLRAENGDLCVGIRRAKRGIGGGNECSSGWSSFGGYSGFLREDESKLMRRNGNGDMKGKVKPESVIEAASLAASGQTFEVVYYPRGSTPEFCVRASAVRTAMHIQWCPGMRFKMAFETEDSSRISWFMGTISSVQFADSIRWPNSPWRLLQVAWDEPDLLQNVKRVSPWLAELVSNMPAIHLSPFSPPRKKLRLPQPPDFPLFGQISMPSFNGIPLRSNSPLCCVSDNIPAGIQGARHAQFGLSSSDLHFNKLQSGLFPVDFQRRDHAASPSRVSSSNFMGNTEKTESISCLLTMGNSSQSLKESSETKTPHILLFGQLIVTDQRSSQSCSGVTNTNSLSDGNPGKASSDGSGSALQPNGRMENSSDERSTWYKHHQKTGLCLETDHCKVFMESEDIGRTLDLSVLGSYEELHRKLASMFGIESSEMPSNVLYRDAVGATRHTGDEPFSEFLKTARRLTILSDASSDNLGR
>SpuTF09G007000.1
MKETEKSLDPQLWQACAGSMVQIPPPNSIVFYFPQGHAEHSQSPVNFPQKIPSLILCRVATVKFLADPDTDEVYAKIGFVPLPNTDLDLTHDRGLCGNGNDGDNCPDKPASFAKTLTQSDANNGGGFSVPRYCAETIFPRLDYSADPPLQTLIAKDVHGEVWKFRHIYRGTPRRHLLTTGWSTFVNQKKLVAGDSIVFLRAENGDLCAGIRRSRRGSGSGSGPESSLTIGWNSNNATCAIPYDGFSLFVKEDEMRNGRMKGRGRVRPEEVLEAAGLAANGKPFQVVYYPRASTPEFCVKASSVRAAMAIGWCSGMRFKMAFETEDSSRISWFMGTVTSIQVADPVRWPNSPWRLLQVTWDEPDLLQNVKHVSPWLVELVSNMPVIHLSPFSPPRKKLRFPQQLDFSLDLQFQLPPFSGNPHGPSSPLSCLSDNTPAGIQGARHAQFGISLSDIQFNNKLQPGKFLSSLQRFNPHSRNSETYLTGHTNSNENISCLLTMGNSNPNLEKSDNVKKHQFLLFGQPILIEQHISHSCSTDAVSQVINETKSSDESPNKEKISDVLLSAPENKISQVKSCGTGFSWHQSLHSASEICKDTGSCKAFLESEDVGRTLDLSALCSYEELHGKLANMFGIERSEMPSHVHYRDATGAVKQIGDEPFSVFMKTAKRLTILMNRASTEWWEGMDQRDAKC
>SpuTF09G009700.1
MEIDLNHPVTEVEKNAFCTNGDSSSSSNSSSSPISSSIYLELWHACAGPLTSLPNKGNVVVYFPQGHLEQLASSSPFPYRNMPNFDLHPQIFCKVVNVQLLANRENDEVYTRLTLLPRPEVVGQGLEGKEFQELGVDGEGDDASPTKSTPHMFCKTLTASDTSTHGGFSVPRRAAEDCFPSLDYKQQRPSQELVAKDLHGVEWKFRHIYRGQPRRHLLTTGWSIFVSQKNLVSGDAVLFLRGEDGELRLGIRRAGRPRNGLPDSVTGKQNSLPSALSLVSNAISTKSMFTVSYSPRATHAVFVVPYQKYIKSISNAVCTGTRFKMRFEMDDSPERRRSGVVSGTADLDPYKWPNSKWRCLMVRWDEDVISDHQERVSPWEIDTSVSLPPLIIQSSPRLKKLRSGLQAAPPDKPIAGGGGFLDFEESVRSSKVLQGQENVGLLSPVYRRDIVNHPLDFEVQNKAQQNLILTGIEKAKISELTRAHPATHTGFTESDRFLKVLQGQEICSLSSIGTLRKPNIGCSSFQMYPGPRPTFYPVAAESLRSMYFPYGDVFKNEQDPRTQSYAIFSRENAHSNTSSIQTCVVREEVRKPNHSSEYKKPESISAAPALCANLRNQKDGFFNGNATGCKLFGFSLNAETSPNSQNTGKRSCTKVHKQGSLVGRAIDLSRLNGYSDLLNELERLFSMEGLLQNPEEGWRILYTDSENDVMVVGDDPWLEFCNVATKIHIYTQEEVEKMTIGITGDDTQSCLDQAPVVMEASKSPSVGQPDCSPTVIRV
>SpuTF10G178500.1
MCNKDVFFLFFLFSCNLFFFLLQISGSTQILQIPKLQGGPMIREFTVMNSQKENMRVAEKCLDSQLWHACAGSMVQMPAVNSKVFYFPQGHAEHAQGSVEFGRFQIPALIPCKVSAIKYMADPETDEVYAKIRLIPLNNSDLMLGDGCGQDSDDRLHNGTESQEKPASFAKTLTQSDANNGGGFSVPRYCAETIFPRLDYTSEPPVQTILAKDVHGETWKFRHIYRGTPRRHLLTTGWSNFVNQKKLVAGDSIVFLRAENGDLCVGIRRAKRGIGVGNECSSGWNSSGCYSGFLREDESKMMTRNGSVDMKGKVKAESVIEAASLAANGQPFEAVYYPRASTPEFCVKASAVRSAMQIQWCPGMRFKMAFETEDSSRISWFMGTISSVQVSDPIRWPNSPWRLLQVAWDEPDLLHNVKRVSPWLVELVSNMPAIHLSPFSPPRKKLRLPQPPDFPLFGQIPMPSFTSKPLRSNSPLCCVSDNIPAGIQGARHAQFGLSSSDLHFNKLQAGLFPIDFQRLDRAAPPSRISNSNFIGNTQKSESISCLLTMGNSSQSLKESSDTKTPHILLFGQLIVTDQQSSQSCSGDTNANSSSDGNPGKANSDGSGSASQQNGLLENSSDERCPWYKDHQKTDLGLETGHCKVFMESEDVGRTLDLSVLGSYEELHRKLAKMFGIESSEMLSNVLYRNAAGATKHAGDEPFSEFLKTARRLTILSDASSDNVGR
>SpuTF11G041100.1
MVGMIDLNTTEEDETTPSCGSLSSPSSSSAASALSASGSSTSSVCLELWHACAGPLISLPKRGSVVVYFPQGHLEQFPDLPLPVYDLPPRVFCRVVDVKLHAEAASDEVYAQVSLVPESEETEQRMRDGIFEGGGEEEDFEATVKMTTPHMFCKTLTASDTSTHGGFSVPRRAAEDCFPPLDYTQQRPSQELVAKDLHGYEWKFRHIYRGQPRRHLLTTGWSAFVNKKKLVSGDAVLFLRGEDGELRLGVRRAAQVKCGPTFPAPCNHQLNQISFGDVANAISTRNVFHIYYNPRASSSEFIIPFNKFLKSLDQSFSAGMRFKMRFETEDAAERRYTGIITGVSELDPARWPGSKWKCLLVRWDDMEANRLSRVSPWEVEPSGSGPGSFSSSSNFMAPGLKRSRSGLPSSKAEFPIPDGIGVSDFRESSRSQEVLQGQEIMNFNALYDGVDGQNQRPSETRSCFPGSCGSGIATIGIGIRDSIATSNNSYKGINFNESYRFHKVFQGQEIFSSSPYGRLANANEASENGSLVGLSDGFQRSSSRSGWSPMMQGYNAQFRPPAQVSSPSSVLMFQHASNPAPKPSSIFNFNDHGQQTATTRSWFCDPEMQGRNFKLLAESEPSRKRDGQWSNGHFGLSHEHLQRGISQPIVAQSAFRGSQDLVSCKSSCRLFGFSLTEDKCLVNKEDNMTLITSPLNHGSSFLPRAGEQLHPKPPAINNAVGSSCTEAILQHHAENYRIY
>SpuTF12G081000.1
MASSEISAKANSGNIKGGGESFSSGYSETMEGQKGHSTHPSSARDAETTLYKELWHACAGPLVTVPREGDHVFYFPQGHLEQVEASTNQVADQQMPVYNLPPKILCRVVNVQLKAEPDTDEVFAQVTLHPLQNQDENASEKEHPPPPPPPRFHVHSFCKTLTASDTSTHGGFSVLRRHADECLPPLDMSRQPPTQELVAKDLHENEWRFRHIFRGQPRRHLLQSGWSVFVSSKRLVAGDAFIFLRGENGELRVGVRRAMRQQSNVPSSVISSHSMHLGVLATAWHAVSTGTLFTVYYKPRTSPAEFIVPFDQYMESTKNNYSIGMRFKMRFEGEEAPEQRFTGTIVGIEDADPSRWKDSKWRCLKVRWDETSTIPRPDRVSPWKIEPALAPPALNPLPMPRPKRPRANMVPSSPDSSVLTREGSSKVTADPSSTSRFSRVLRGQEFSTVRGNFAESNESDAAEKSVIWPPSADDEKIDVLSSSRRFGSERWMSSARQEPTYTDLLSGFGANADSSHGFGAPFVDRTAGVTNPLKKHLSDQGQFNLLANPWSIMSSGLSLKLSESNTRVPVQGSSDETTYQAIPNIRCSAFSEYPMLHGQRVEQCHGSSMMPPPPSHFDNHACTRELMPKPQLVQEHDNRKSLDGNCKLFGIPLKISKPASPEQSGPTNMVNEPTGHTPPASHQITSESDQKSEHSRGSKLADENENEKPFQVGLMRTRDNHGIAQNSSTRSCTKVHKQGIALGRSVDLTRFNNYDELIAELDRLFEFNGELLAPQKNWLIVYTDDEDDMMLVGDDPWREFVRMVRKIVIYTREEVQKIKPGTLNSKGNENPSGVEGGDAKEAKHRPATSASSPLNC
>SpuTF14G078500.1
MAQTERAGDDLYTELWKACAGPLVDVPKAGERVFYFPQGHMEQLEASTTQELNQQIPRFNLPSKILCRVINIQLLAEQDTDEVYAQITLQPEADQTKPTSPEPCPPEPAKQTVHSFCKILTASDTSTHGGFSVLRKHATECLPPLDMSQATPTQELAARDLHGYDWRFKHIFRGQPRRHLLTTGWSTFVTSKRLVAGDSFVFLRGDNGELRVGLRRLARQQSSIPSSVISSQSMHLGVLATASHAVLTQSLFLVYYKPRTNQYIIGLNKYLEAVKNGFSVGMRFKMRFEGEDSPERRFTGTIVGVGDFSPEWSGSIWRSLKIQWDEPATIQRPERVSPWDIEPFAAPSSPNLTQQVVKSKRPRPVDIPASEITANPAASAFWYHGPTQSRELVQRGSIIEAQSSESHIWSMRQKEVDSSLNNSGGCNSRARPEGIWLPSSHMNVSLNFFPDPAGDNKCAKTQSIISGFASSISSMQSDGLINEQVEKGRKFENSVGCRLFGIDLTSNSGITAAPEKEPAYPIVDYNEAKGLFPAAGEAEKAQTMEFSMSSKQQKQVVPDALAKESQSKQGSTTSTRTRTKVQMQGVAVGRALDLTVLKGYKDLIIELGKMFEIGELSTREKWTVVFTDDEGDMMLVGDDPWPEFCKMVKKIYIYSSEEVKKMSARCKLPASSFEGEGTAVSMESEHKSDAA
>SpuTF14G108700.1
MGKKRSVAGEARTSRSHEVAVLKTTKCLNNGLPPRDPQYDPHTELWHACAGPLVYVPRVGDKVFYFPQGHMEQVAARMNEDCKREMPIYDLPYKILCKAVHVELKAEAGTDEVFACITLLPAAEEDELSSNKAGNSLPLHRKTCARSFTKKLTSSDTKTHGGFSVPKRHADQCYHVVPSQPKRHLITSGWSTFVSSKRLVAGDSFIFLRGECGEFRVGVRRAMKLEKNLLANVLSSHSMQLGILSSASHAISTGSMFTIYFHPWTSPAEFVIPYDQYMKSAEIDYSAGIRFRMLFEGQECMEQRIERFKGTVVVSEDVDLVRWPNSEWRILKVKWDSASEPFMHQERVSPWNIEPIEPIRKEHASLLHLQKKACMEDKSLPRFLISVKEGLLHSSDEHTNESLLEVLQGQEDRDTSANQFGAFKPPPVSHLTSPLNPDWNYSQIGQDNQLQFWIRGPIYPCPSNTVSFPGGNIARFGIPNSRYSTFNSHGVHDNAVGSTSLSVPNVSCNSGSQKWRGLELKHANEVPLAAPHRYMLFGVNLVSNSPELPSPQVATSAVHESHNYVPVTSQSSVSEPSKSTSGVNSEKNNARTVALLLFGVAQRSSNMELYLEDLLISHNSMGTMNSFVSLT
>SpuTF16G085100.1
MITFMEAKEILKEEADKCLDSQLWHACAGGMVQMPAVNSKVFYFPQGHAEHACEPVDFRNVPGASHILCRVSAIKFMADPETDEVFAKIRLVPINSNELYLDDQEVAVNGEKEAAQDNNKPVSFAKTLTQSDANNGGGFSVPRYCAEMIFPRLDYSADPPVQTLLAKDVHGETWKFRHIYRGTPRRHLLTTGWSPFVNHKKLVAGDSVVFLRAENGDLCVGVRRAKRAVSGGPESLWNPALGNSPVPYGGFGWSSREDEHKMMKNGSGTGNGSKSNESLMGRGRVRAESVVQAATLAADGLPFETVYYPRANTPEFCVKASLVKTVMQIRWCSGIRFKMAFETEDSSRISWFMGTVCSVQDADPLCWPGSPWRLLQVTWDEPDLLQNVKRVSPWLVEVASNMSAIHFPPFQSPRKKLRLPQHLDFPIAGQFPMPIFSGSLLQPSSPFGFLPNNIPAGMQGARHAHYGLPLSDLHLKKLHTGLLRAGFPPLLDHTASLTKASNIQIIQKPSLSEVVSCELTMSHSTSNSKRADDVKIPQLVLFGQRIVAEQHISRSCSDNTESSVLTRNSCFEGKLNKVGFRSEGSVSTLHHRGPSEHSSREGLQWNKDSHLKSEQSFKIGHCKVFLESEDVGRSLDLRLLESYEELYRKLADMFGRLNSEKFSNLLYRDVNGITKHVGEEPFSDFSRTARRLTIVTDSGSHDNNVGGMWRKK
>SpuTF16G229800.1
MRLSSAGFNPQTHEGERRVLNSELWHACAGPLVSLPAVGSRAVYFPQGHSEQVSASTNKEVDTQIPSYPSLPAQLICQLHNVTMHADVETDEVYAQMTLQPLSPQEQKDAYHPADMGTPSKQPTNYFCKTLTASDTSTHGGFSVPRRAAEKVFPPLDFSQQPPAQELIARDLHDNEWKFRHIFRGQPKRHLLTTGWSVFVSAKRLVAGDSVLFIWNENNQLLLGIRRATRPQTVMPSSVLSSDSMHLGLLAAAAHAAATSSRFTIFYNPRASPSEFIIPLAKYLKAVYYTRVSVGMRFRMMFETEESSVRRYMGTVTGISDLDAVKWPNSHWRSVKVGWDESTAGERQPRVSLWEIEPLATFPMYPSPFPQRLKRPWSSGLPSFHGLGIKDDDLVKNSSLMWLQGDGDRGIQSLNFQGTGVSPWVQPRVDVSMLGLQNDVYQTMATTAFQEMTTLDPSKSSAASLLQFQQHQNLPTRSAALMHPCMLQKSPPQQTFHHGVQVNKHQSQTPSQSHLIQQQLLHQHLLDSSRQQQPFLQQQQLADQQIPNGVSAISQYASASQSLTPPLQAISLCQQHSYSDSNGNPATSPVVSSLQSLLDSFPPDESSHLLNLPRTNPLMTSSGWPSKRAAVEPLISSGAPQCMLSQVEQLGPLQTSITPSSVSLPPFPGKECSIDRDGGTDQQNHLLFGVNIEPSSILLQNGMSSLRGVGSDSDSTTIPFSSNYMSTAGTNFSINPAMTPSNCIDESCFLQSTENVSQGNPPTRTFVMVYKSGSFDRSLDITKFSNYNELRSELSRMFGLEGQLEDPLRSGWQLVFIDRENDVLLLGDGPWPEFVNSVWCIKILSPQEVKQMGNRGLELLNSFPIQRLSNGSCDDHANLHDSKTLSTGITSVGSLDY
>SpuTF17G115700.1
MKLSASGLGGQQAGQEGEKKCLNSELWHACAGPLVSLPTVGSRVVYIPQGHSEQVAATTNKEVDAHIPNYPSLPAQLICQLHNVTMHADVETDEVYAQMTLQPLTPQEQKETFLPMDLGMPSKQPTNYFCKTLTASDTSTHGGFSVPRRAAEKVFPPLDFTQQPPAQELIARDLHDVEWKFRHIFRGQPKRHLLTTGWSVFVSAKRLVAGDSVLFIWNEKNQLLLGIRRATRPQTVMPSSVLSSDSMHIGLLAAAAHAAATNSCFTVFYNPRASPSEFVIPLSKYVKAVFHIRVSVGMRFRMLFETEESSVRRYMGTITGISDLDPVRWPNSHWRSVKVGWDESTAGERQPRVSLWEIEPLTTFPMYPSLFPLRLKRPWHPGSSSFLDSRDEASNGLIWLKDGSGEQGLPSLNFQANMLPWMQQRLDPTMLGNDHTQRYQAILAAGMQNLGGGDPLRQQFMQLQQPFQYLQQSSSPNPLLQLQQQHQAIQQSISHNILQPQNQISTDSLPRHLLQQQLNNQPNDQPQQHQHAYHDGLHIQTDQLQRQQSNLPSPSFSKTEYMDSSPKFTVSTTMQNMLGSVCTEGSGNLLDFTRASQSTLTEQLPQQSWVPKYAHQDVNAFSNSLSHPRTYPEKDPSMEAENCNSDAQNPTLFGLLLPTTVPRYPTTTADTDVSSMPLGDSGFQNSLYGCGQDSSELLPNAGQMDPPTPSRTFVKVYKSGSVGRSLDISRFSSYHELREELAQMFGIEGKLENPHRSGWQLVFVDRENDVLLLGDDPWELFVNNVWYIKILSPEDILKMGEQGVESSGTNAMQRMSGGMA
>SpuTF18G113500.1
MKSPANGAAAAVTNGEGGEKKSINPELWQACAGPLVNLPAAGTHVVYFPQGHSEQVAASLKKDVNAQVPNYPNLPSKLLCLLHNVTLHADPETDEVYAQMTLQPVSSFDKDALLRSDLALKSNKPQTEFFCKILTASDTSTHGGFSVPRRAAEKTFPPLDFSMQPPAQELVARDLHDNVWNFRHIYRGQPKRHLLTTGWSLFVSGKRLFAGDSVLFMRDEKQQLLLGIRRASRQPTNLSSSVLSTDSMHIGILAAAAHAAANNSPFTVFYNPRASPSEFVIPLAKYYKAVYSNQISLGMRFRMMFETEESGTRRYMGTITGISDLDSVRWKNSQWRNLQVGWDESTAGERRNRVSIWEIEPVTAPFFICPPPFFRSKRPRQPGMPDDDSSDLDSLFKRTMPWLGDDICMKDPQVLPGLSLAQRMNMQQNPSLANTMQPNYMQSLSGSVLQNLPGGDLSRQLGLSSPQMPQSNNLQFNAQRLPQQAQQLDQLPKLQSSLGSIIQSQQQMGDITQQSRQNMMAQTLPSSQVQAQLLQPQTLAQTNNILQQQPSIQSHQLLRNLPQTLHQQQQNQQQHIMGQNQQQSLMQSQLSDQVNQHMQMSDNQIQSQLMQKLQQQQQSVLSQQSVMQQAGQLGQLQDSQRQLMDASQSLSRSMTPGQMLEIPQTTSTSLPQPNTIPQQMTKNNNQTNTRFAHPPQQLKPQQQHPMLLSEMAGHMGLPPSAMTNQLSTAGPGQSGITDDVPSCSTSPSTNNYPNIVQPMISGWAHRSTAMGEDMAQSSSTLLSPSALETVSSNGNLIKDLLQKSEVKPSLNISKNHNPGSFASQTYLNGVAAQTDYLDTSSSTTSVCLSQNDIHLQQNNNSLSYNPQTVLLRDTSQDCELQADPRNNILYGANIDSQLVMPMNSDHLLTKGMVGLGKDFSNNLSSVGMLASCENSKDPQHELSSPIVSKSFGVLDMQFNSIDSTINDSNLLNRSSWAPPQQQFQRMRTYTKVYKRGAVGRSIDITRYSGYDELKQDLARRFGIEGQLEDQQRIGWKLVYTDHENDVLLVGDDPWEEFVNCVRCIKILSPQEVQQMSLDGDFGSSVLPNQAGSSSDNVNA
>SpuTF15G121000.1
MASEISAKANSGNIRGGESFSSGYSEAMEGQKKHSTHPSSARDAETALYNELWHACAGPLVTVPREGDRVFYFPQGHIEQVEASTNQGADQQMPLYNLPPKILCRVVNVQLKAEPDTDEVFAQVTLIPEQSQDENKLEKEPPPPPPPRFHVHSFCKTLTASDTSTHGGFSVLRRHADECLPPLDMSRQPPTQELVAKDLHGNEWRFRHIFRGQPRRHLLQSGWSVFVSSKRLVAGDAFIFLRGENEELRVGVRRALRQQGNVPSSVISSHSMHLGVLATAWHAVSTGTMFTVYYKPRTSPAEFIVPFDQYMESVKNNYSIGMRFKMRFEGEEAPEQRFTGTIVGIEDADPNRWMDSKWRCLKVRWDETSTMLRPERVSPWKIEPALAPPALNPLPLPRPKRPRANMVPSSPDSSVLTRDGSSKVTADPPPASGFSRVLQGQEFPTLRGTFIGSNDSNAAEQSVMWPPSADDEKIDVLSTSRRFGSERWISSARHEPTCTDLLSGFGTNADSSHGFGSPFVDQTAVAANSKKKHLSDQGQFNLLSSPWSIMSSGLVLKLSESNTKVPVQGNGVTYQARANVRCSAFSEYPMLHQRVEQSHGNRTMPPPPSHFDNHAHLRELMPKPVLMQEHDTGKSLDGNCKLFGIPLKISKPVAPEAAGTTDTVNEPLCHVQPVSHQLTLESDQKSEQSKGSKMKDENENEKPFQAGHLQTRDSHGKTQNGSTRSCTKVLKQGIALGRSVDLAKFNNYDELIAELDRLFEFNGELMAPQKNWLIVYTDDENDMMLVGDDPWQEFVGMVRKIFIYTKEEVQKIKPGSLNSKGIENPMDMEGEDDVKEAKHLPLPSASSPPMNC
>SpuTF15G103400.1
MASEISAKANSGNIRGGESFSSGYSEAMEGQKKHSTHPSSARDAETALYNELWHACAGPLVTVPREGDRVFYFPQGHIEQVEASTNQGADQQMPLYNLPPKILCRVVNVQLKAEPDTDEVFAQVTLIPEQSQDENKLEKEPPPPPPPRFHVHSFCKTLTASDTSTHGGFSVLRRHADECLPPLDMSRQPPTQELVAKDLHGNEWRFRHIFRGQPRRHLLQSGWSVFVSSKRLVAGDAFIFLRGENEELRVGVRRALRQQGNVPSSVISSHSMHLGVLATAWHAVSTGTMFTVYYKPRTSPAEFIVPFDQYMESVKNNYSIGMRFKMRFEGEEAPEQRFTGTIVGIEDADPNRWMDSKWRCLKVRWDETSTMLRPERVSPWKIEPALAPPALNPLPLPRPKRPRANMVPSSPDSSVLTRDGSSKVTADPPPASGFSRVLQGQEFPTLRGTFIGSNDSNAAEQSVMWPPSADDEKIDVLSTSRRFGSERWISSARHEPTCTDLLSGFGTNADSSHGFGSPFVDQTAVAANSKKKHLSDQGQFNLLSSPWSIMSSGLVLKLSESNTKVPVQGNGVTYQARANVRCSAFSEYPMLHQRVEQSHGNRTMPPPPSHFDNHAHLRELMPKPVLMQEHDTGKSLDGNCKLFGIPLKISKPVAPEAAGTTDTVNEPLCHVQPVSHQLTLESDQKSEQSKGSKMKDENENEKPFQAGHLQTRDSHGKTQNGSTRSCTKVLKQGIALGRSVDLAKFNNYDELIAELDRLFEFNGELMAPQKNWLIVYTDDENDMMLVGDDPWQEFVGMVRKIFIYTKEEVQKIKPGSLNSKGIENPMDMEGEDDVKEAKHLPLPSASSPPMNC
>Sapur.T012000.1
MRLSSASFIPQTQEGEKRVLNSELWHACAGPLVSLPAVGSRVVYFPQGHSEQVAASTNKEVDARIPNYPSLPPQLVCQLHNVTMHADVETDEVYAQLTLQPLSPQEQKDAYLPADLGTPSKQPTIYFCKTLTASDTSTHGGFSVPRRAAEKVFPPLDFSQQPPVQELIARDLHDNEWKFRHIFRGQPKRHLLTTGWSVFVSAKRLVAGDSVLFIWNENNQLLLGIKHATRPQTSMPSSVLSSESMHLGLLAAAAHAAATNSRFTIFYNPRASPSEFIIPVAKYLKACYYTQVSVGMRFRMLFETEESSVRRYMGTITGISDLDIARWPNSHWRSVKVGWDESTAGERQPRVSLWEIEPLTTFPMYPSPFPLRLKRPWTPGLPSFHGIKDDNLGMNTSLMWLRGDGDPGIQSLNLQGMGVAPWMQPKVDTSMLGLQNDVYQNMDTAVIQEMRALDPSKSSAASLLQFQQHQNLPIRKAALMLPHMLQQSPSQQAFLQGVQENRHQSQTPIQSHQIHQQLQHQQSLESPELQQPLLQQQQLADQQIPNVVSAISQYVSATQSLTPPLQATSLCQQHSFSDSNGNIVTSPVISPLQSLLGSFPRDESSHLFNLPRTNPLVTSSGWPSKRAAVEPLISSVAPQWMMSQVKQLGPPQTSTYPSFVSLPPFPGRQCPTEQDGGTDPQSHLLFGVNIEPSSLLLQNGLSSLRGVGSGSDSTIAPFSSSYMSIAGTNFSLNPAMAPSSCIDESGFLQSTENVAQGNPPTRTFVKVYKSGSFGRSLDITKFSNYNELRSELACMFGLEGQLEDPLRSGWQLVFVDQENDALLLGDGPWPEFVNSVWYIKILSPQEVQQMGKGGLELLNCVPFQRLSNDHANRQDSQSLSTAVTSVGSLDC
