# Supplementary material for: Characterisation of the ARF Gene Family in Salicaceae and Functional Analysis of PeARF18 in Heteromorphic Leaf Development of Populus euphratica
Source: Int J Mol Sci. 2025 Dec 28;27(1):335. doi: 10.3390/ijms27010335 (PMC12785610; doi:10.3390/ijms27010335)
Supplement: Supplementary file 1 [file ijms-27-00335-s001.zip › Table S1 Inter-species collinear anchor points in three Salicaceae plants.xlsx]

## Sheet: Sheet1
	Sequence ID	Protein length (aa)	Molecular Weight (kDa)	Isoelectric Point	GRAVY	Predicted locations
Pe	PeuTF01G00620.1	790	88.5109	6.21	-0.535	Nucleus
	PeuTF01G00853.1	705	77.9356	6.05	-0.527	Nucleus
	PeuTF01G03586.1	989	109.535	7.14	-0.442	Nucleus
	PeuTF02G00018.1	887	97.2095	5.57	-0.346	Nucleus
	PeuTF02G00321.1	930	102.673	6.04	-0.431	Nucleus
	PeuTF02G00687.1	588	65.0366	6.14	-0.287	Nucleus
	PeuTF02G01548.1	679	75.5432	6.03	-0.496	Nucleus
	PeuTF03G00009.1	664	74.2634	5.48	-0.457	Nucleus
	PeuTF03G01412.1	698	77.6615	6.23	-0.533	Nucleus
	PeuTF03G01613.1	769	86.748	6.13	-0.554	Nucleus
	PeuTF04G00423.1	741	81.7191	6.33	-0.531	Nucleus
	PeuTF04G00433.1	741	81.7191	6.33	-0.531	Nucleus
	PeuTF04G00708.1	838	93.5342	5.98	-0.495	Nucleus
	PeuTF04G02007.1	708	78.1115	8.98	-0.389	Nucleus
	PeuTF04G02163.1	599	66.8841	5.57	-0.519	Nucleus
	PeuTF05G01444.1	618	68.4056	5.64	-0.213	Nucleus
	PeuTF05G01840.1	823	91.2578	6.41	-0.38	Nucleus
	PeuTF05G02165.1	944	103.529	5.35	-0.366	Nucleus
	PeuTF06G00760.1	395	43.8518	9.07	-0.384	Nucleus
	PeuTF06G01271.1	705	77.6683	6.73	-0.32	Nucleus
	PeuTF06G01378.1	1149	128.295	5.89	-0.581	Nucleus
	PeuTF09G00129.1	778	86.3492	6.49	-0.48	Nucleus
	PeuTF09G00155.1	654	72.1776	8.1	-0.398	Nucleus
	PeuTF10G00334.1	699	76.8028	8.26	-0.41	Nucleus
	PeuTF11G00469.1	733	80.5039	6.2	-0.473	Nucleus
	PeuTF11G00740.1	899	99.4634	6.14	-0.372	Nucleus
	PeuTF12G00988.1	589	65.0881	8.1	-0.556	Nucleus
	PeuTF14G00590.1	736	82.021	7.62	-0.428	Nucleus
	PeuTF14G00975.1	687	76.4735	6.52	-0.472	Nucleus
	PeuTF15G01074.1	670	74.9297	6.37	-0.712	Nucleus
	PeuTF16G00814.1	706	78.4472	8.12	-0.41	Nucleus
	PeuTF17G01204.1	815	91.2958	5.96	-0.483	Nucleus
	PeuTF18G00580.1	1092	122.478	5.84	-0.642	Nucleus
	PeuTF18G01301.1	685	76.6395	8.18	-0.578	Nucleus
Pp	Sequence ID	Protein length (aa)	Molecular Weight (kDa)	Isoelectric Point	GRAVY	Predicted locations
	PprTF01G0520.1	790	88.59	6.22	-0.531	Nucleus
	PprTF01G0727.1	1113	121.8	6.18	-0.359	Nucleus
	PprTF01G3039.1	988	109.39	7.14	-0.439	Nucleus
	PprTF02G0227.1	942	103.02	5.48	-0.357	Nucleus
	PprTF02G0504.1	946	104.63	6.15	-0.461	Nucleus
	PprTF02G0825.1	594	65.52	6.01	-0.288	Nucleus
	PprTF02G1577.1	705	78.63	6.07	-0.468	Nucleus
	PprTF03G0005.1	727	81.36	5.77	-0.429	Nucleus
	PprTF03G1199.1	1150	125.92	6.4	-0.365	Nucleus
	PprTF03G1385.1	481	54.58	7.71	-0.376	Nucleus
	PprTF04G0366.1	754	82.76	6.55	-0.524	Nucleus
	PprTF04G0593.1	791	88.44	6	-0.497	Nucleus
	PprTF04G1680.1	708	77.98	8.85	-0.367	Nucleus
	PprTF04G1816.1	662	73.95	5.93	-0.463	Nucleus
	PprTF05G1308.1	592	65.38	5.6	-0.291	Nucleus
	PprTF05G1650.1	911	100.45	6.2	-0.378	Nucleus
	PprTF05G1918.1	944	103.52	5.36	-0.362	Nucleus
	PprTF06G0658.1	1108	122.09	6.3	-0.489	Nucleus
	PprTF06G1076.1	705	77.55	6.63	-0.308	Nucleus
	PprTF06G1177.1	1107	123.83	6.18	-0.662	Nucleus
	PprTF08G0309.1	708	78.29	6.52	-0.456	Nucleus
	PprTF09G0131.1	778	86.24	6.4	-0.469	Nucleus
	PprTF09G0155.1	691	76.73	7.83	-0.396	Nucleus
	PprTF10G0306.1	706	77.67	8.07	-0.42	Nucleus
	PprTF11G0367.1	733	80.5	6.2	-0.473	Nucleus
	PprTF11G0583.1	899	99.39	6.21	-0.361	Nucleus
	PprTF12G0505.1	854	94.84	6.35	-0.631	Nucleus
	PprTF14G0504.1	963	108.12	6.71	-0.413	Nucleus
	PprTF14G0828.1	687	76.45	6.52	-0.459	Nucleus
	PprTF15G0905.1	852	94.97	6.19	-0.623	Nucleus
	PprTF16G0731.1	706	78.49	8.1	-0.398	Nucleus
	PprTF17G0971.1	815	91.3	5.96	-0.483	Nucleus
	PprTF18G0474.1	1091	122.22	5.79	-0.629	Nucleus
	PprTF18G1099.1	1117	123.84	6.26	-0.571	Nucleus
Spu	Sequence ID	Protein length (aa)	Molecular Weight (kDa)	Isoelectric Point	GRAVY	Predicted locations
	SpuTF01G051700.1	845	95.4968	6.57	-0.587	Nucleus
	SpuTF01G072500.1	700	77.414	6.31	-0.577	Nucleus
	SpuTF01G186500.1	665	74.3416	5.79	-0.513	Nucleus
	SpuTF02G018600.1	943	103.891	5.43	-0.366	Nucleus
	SpuTF02G043300.1	924	102.025	6.11	-0.426	Nucleus
	SpuTF02G072100.2	593	65.4758	5.82	-0.31	Nucleus
	SpuTF02G143300.1	695	77.12	5.92	-0.438	Nucleus
	SpuTF03G000600.1	660	73.3514	5.74	-0.51	Nucleus
	SpuTF03G104900.1	723	80.8621	5.9	-0.52	Nucleus
	SpuTF03G121200.1	755	85.6831	7.92	-0.572	Nucleus
	SpuTF04G033900.1	739	81.6861	6.69	-0.592	Nucleus
	SpuTF04G054800.1	853	95.4755	6.09	-0.469	Nucleus
	SpuTF04G159500.1	700	77.1662	8.39	-0.386	Nucleus
	SpuTF05G133500.1	592	65.482	5.51	-0.294	Nucleus
	SpuTF05G163900.1	913	100.832	6.17	-0.43	Nucleus
	SpuTF05G189800.1	939	102.997	5.2	-0.361	Nucleus
	SpuTF06G063200.1	1118	123.59	6.32	-0.555	Nucleus
	SpuTF06G104700.1	706	77.8453	6.61	-0.333	Nucleus
	SpuTF06G114200.1	1136	127.191	6.14	-0.663	Nucleus
	SpuTF08G028800.1	708	78.1651	7.02	-0.443	Nucleus
	SpuTF09G007000.1	690	76.4584	6.85	-0.428	Nucleus
	SpuTF09G009700.1	778	86.4023	6.55	-0.474	Nucleus
	SpuTF10G178500.1	725	80.0967	7.21	-0.368	Nucleus
	SpuTF11G041100.1	739	81.3869	6.39	-0.483	Nucleus
	SpuTF12G081000.1	856	95.2926	6.53	-0.693	Nucleus
	SpuTF14G078500.1	691	76.6577	6.41	-0.459	Nucleus
	SpuTF14G108700.1	631	70.4118	7.66	-0.399	Nucleus
	SpuTF15G103400.1	852	94.8487	6.3	-0.624	Nucleus
	SpuTF15G121000.1	852	94.8487	6.3	-0.624	Nucleus
	SpuTF16G085100.1	712	79.2861	8.41	-0.394	Nucleus
	SpuTF16G229800.1	897	99.1545	6.14	-0.399	Nucleus
	SpuTF17G115700.1	820	91.7263	6.01	-0.5	Nucleus
	SpuTF18G113500.1	1099	121.912	6.3	-0.577	Nucleus
	Sapur.T012000.1	891	98.4653	6.1	-0.336	Nucleus
