# Supplementary material for: Characterisation of the ARF Gene Family in Salicaceae and Functional Analysis of PeARF18 in Heteromorphic Leaf Development of Populus euphratica
Source: Int J Mol Sci. 2025 Dec 28;27(1):335. doi: 10.3390/ijms27010335 (PMC12785610; doi:10.3390/ijms27010335)
Supplement: Supplementary file 1 [file ijms-27-00335-s001.zip › Table S2 Inter-species collinear anchor points in three Salicaceae plants.xlsx]

## Sheet: Sheet1
AtARF/PeARF		PpARF/PeARF		SpuARF/PeARF
AT2G46530.3	PeuTF01G00853.1	PprTF01G0520.1	PeuTF01G00620.1	SpuTF01G051700.1	PeuTF01G00620.1
AT4G23980.1	PeuTF01G00853.1	PprTF12G0505.1	PeuTF01G00620.1	SpuTF03G121200.1	PeuTF01G00620.1
AT1G19850.1	PeuTF02G00018.1	PprTF15G0905.1	PeuTF01G00620.1	SpuTF12G081000.1	PeuTF01G00620.1
AT1G77850.1	PeuTF02G00687.1	PprTF03G1385.1	PeuTF01G00620.1	SpuTF15G121000.1	PeuTF01G00620.1
AT2G46530.3	PeuTF02G01548.1	PprTF01G0727.1	PeuTF01G00853.1	SpuTF15G103400.1	PeuTF01G00620.1
AT3G61830.1	PeuTF02G01548.1	PprTF14G0828.1	PeuTF01G00853.1	SpuTF01G072500.1	PeuTF01G00853.1
AT4G23980.1	PeuTF03G01412.1	PprTF02G1577.1	PeuTF01G00853.1	SpuTF02G143300.1	PeuTF01G00853.1
AT2G33860.1	PeuTF04G00423.1	PprTF03G1199.1	PeuTF01G00853.1	SpuTF03G104900.1	PeuTF01G00853.1
AT2G28350.1	PeuTF04G02007.1	PprTF01G3039.1	PeuTF01G03586.1	SpuTF14G078500.1	PeuTF01G00853.1
AT1G77850.1	PeuTF05G01444.1	PprTF11G0583.1	PeuTF01G03586.1	SpuTF16G229800.1	PeuTF01G03586.1
AT1G19850.1	PeuTF05G02165.1	PprTF02G0227.1	PeuTF02G00018.1	SpuTF02G018600.1	PeuTF02G00018.1
AT1G19220.1	PeuTF06G01378.1	PprTF05G1918.1	PeuTF02G00018.1	SpuTF05G189800.1	PeuTF02G00018.1
AT5G20730.1	PeuTF06G01378.1	PprTF02G0504.1	PeuTF02G00321.1	SpuTF02G043300.1	PeuTF02G00321.1
AT5G60450.1	PeuTF09G00129.1	PprTF05G1650.1	PeuTF02G00321.1	SpuTF05G163900.1	PeuTF02G00321.1
AT2G28350.1	PeuTF09G00155.1	PprTF02G0825.1	PeuTF02G00687.1	SpuTF02G072100.1	PeuTF02G00687.1
AT2G33860.1	PeuTF11G00469.1	PprTF05G1308.1	PeuTF02G00687.1	SpuTF05G133500.1	PeuTF02G00687.1
AT5G62000.1	PeuTF12G00988.1	PprTF01G0727.1	PeuTF02G01548.1	SpuTF01G072500.1	PeuTF02G01548.1
AT2G46530.3	PeuTF14G00975.1	PprTF14G0828.1	PeuTF02G01548.1	SpuTF02G143300.1	PeuTF02G01548.1
AT5G62000.1	PeuTF15G01074.1	PprTF02G1577.1	PeuTF02G01548.1	SpuTF03G104900.1	PeuTF02G01548.1
AT5G62000.1	PeuTF15G01074.1	PprTF03G1199.1	PeuTF02G01548.1	SpuTF14G078500.1	PeuTF02G01548.1
		PprTF03G0005.1	PeuTF03G00009.1	SpuTF01G186500.1	PeuTF03G00009.1
		PprTF04G1816.1	PeuTF03G00009.1	SpuTF03G000600.1	PeuTF03G00009.1
		PprTF14G0828.1	PeuTF03G01412.1	SpuTF01G072500.1	PeuTF03G01412.1
		PprTF02G1577.1	PeuTF03G01412.1	SpuTF02G143300.1	PeuTF03G01412.1
		PprTF01G0520.1	PeuTF03G01613.1	SpuTF03G104900.1	PeuTF03G01412.1
		PprTF12G0505.1	PeuTF03G01613.1	SpuTF14G078500.1	PeuTF03G01412.1
		PprTF15G0905.1	PeuTF03G01613.1	SpuTF01G051700.1	PeuTF03G01613.1
		PprTF03G1385.1	PeuTF03G01613.1	SpuTF03G121200.1	PeuTF03G01613.1
		PprTF11G0367.1	PeuTF04G00423.1	SpuTF12G081000.1	PeuTF03G01613.1
		PprTF11G0367.1	PeuTF04G00433.1	SpuTF15G121000.1	PeuTF03G01613.1
		PprTF04G0366.1	PeuTF04G00433.1	SpuTF15G103400.1	PeuTF03G01613.1
		PprTF17G0971.1	PeuTF04G00708.1	SpuTF11G041100.1	PeuTF04G00423.1
		PprTF04G0593.1	PeuTF04G00708.1	SpuTF04G033900.1	PeuTF04G00433.1
		PprTF10G0306.1	PeuTF04G02007.1	SpuTF04G054800.1	PeuTF04G00708.1
		PprTF04G1680.1	PeuTF04G02007.1	SpuTF17G115700.1	PeuTF04G00708.1
		PprTF06G1076.1	PeuTF04G02007.1	SpuTF04G159500.1	PeuTF04G02007.1
		PprTF09G0155.1	PeuTF04G02007.1	SpuTF06G104700.1	PeuTF04G02007.1
		PprTF03G0005.1	PeuTF04G02163.1	SpuTF09G007000.1	PeuTF04G02007.1
		PprTF04G1816.1	PeuTF04G02163.1	SpuTF16G085100.1	PeuTF04G02007.1
		PprTF02G0825.1	PeuTF05G01444.1	SpuTF01G186500.1	PeuTF04G02163.1
		PprTF05G1308.1	PeuTF05G01444.1	SpuTF03G000600.1	PeuTF04G02163.1
		PprTF02G0504.1	PeuTF05G01840.1	SpuTF02G072100.1	PeuTF05G01444.1
		PprTF05G1650.1	PeuTF05G01840.1	SpuTF05G133500.1	PeuTF05G01444.1
		PprTF02G0227.1	PeuTF05G02165.1	SpuTF02G043300.1	PeuTF05G01840.1
		PprTF05G1918.1	PeuTF05G02165.1	SpuTF05G163900.1	PeuTF05G01840.1
		PprTF18G1099.1	PeuTF06G00760.1	SpuTF02G018600.1	PeuTF05G02165.1
		PprTF06G0658.1	PeuTF06G00760.1	SpuTF05G189800.1	PeuTF05G02165.1
		PprTF10G0306.1	PeuTF06G01271.1	SpuTF06G063200.1	PeuTF06G00760.1
		PprTF16G0731.1	PeuTF06G01271.1	SpuTF18G113500.1	PeuTF06G00760.1
		PprTF06G1076.1	PeuTF06G01271.1	SpuTF04G159500.1	PeuTF06G01271.1
		PprTF08G0309.1	PeuTF06G01271.1	SpuTF06G104700.1	PeuTF06G01271.1
		PprTF09G0155.1	PeuTF06G01271.1	SpuTF08G028800.1	PeuTF06G01271.1
		PprTF06G1177.1	PeuTF06G01378.1	SpuTF09G007000.1	PeuTF06G01271.1
		PprTF09G0131.1	PeuTF09G00129.1	SpuTF10G178500.1	PeuTF06G01271.1
		PprTF16G0731.1	PeuTF09G00155.1	SpuTF16G085100.1	PeuTF06G01271.1
		PprTF04G1680.1	PeuTF09G00155.1	SpuTF06G114200.1	PeuTF06G01378.1
		PprTF09G0155.1	PeuTF09G00155.1	SpuTF09G007000.1	PeuTF09G00129.1
		PprTF10G0306.1	PeuTF10G00334.1	SpuTF09G009700.1	PeuTF09G00129.1
		PprTF16G0731.1	PeuTF10G00334.1	SpuTF04G159500.1	PeuTF09G00155.1
		PprTF06G1076.1	PeuTF10G00334.1	SpuTF09G007000.1	PeuTF09G00155.1
		PprTF08G0309.1	PeuTF10G00334.1	SpuTF06G104700.1	PeuTF10G00334.1
		PprTF11G0367.1	PeuTF11G00469.1	SpuTF08G028800.1	PeuTF10G00334.1
		PprTF04G0366.1	PeuTF11G00469.1	SpuTF09G007000.1	PeuTF10G00334.1
		PprTF11G0583.1	PeuTF11G00740.1	SpuTF10G178500.1	PeuTF10G00334.1
		PprTF01G0520.1	PeuTF12G00988.1	SpuTF16G085100.1	PeuTF10G00334.1
		PprTF15G0905.1	PeuTF12G00988.1	SpuTF04G033900.1	PeuTF11G00469.1
		PprTF03G1385.1	PeuTF12G00988.1	SpuTF11G041100.1	PeuTF11G00469.1
		PprTF01G0727.1	PeuTF14G00975.1	SpuTF16G229800.1	PeuTF11G00740.1
		PprTF14G0828.1	PeuTF14G00975.1	SpuTF01G051700.1	PeuTF12G00988.1
		PprTF02G1577.1	PeuTF14G00975.1	SpuTF03G121200.1	PeuTF12G00988.1
		PprTF03G1199.1	PeuTF14G00975.1	SpuTF12G081000.1	PeuTF12G00988.1
		PprTF01G0520.1	PeuTF15G01074.1	SpuTF15G121000.1	PeuTF12G00988.1
		PprTF12G0505.1	PeuTF15G01074.1	SpuTF15G103400.1	PeuTF12G00988.1
		PprTF15G0905.1	PeuTF15G01074.1	SpuTF14G108700.1	PeuTF14G00590.1
		PprTF03G1385.1	PeuTF15G01074.1	SpuTF01G072500.1	PeuTF14G00975.1
		PprTF10G0306.1	PeuTF16G00814.1	SpuTF02G143300.1	PeuTF14G00975.1
		PprTF16G0731.1	PeuTF16G00814.1	SpuTF03G104900.1	PeuTF14G00975.1
		PprTF06G1076.1	PeuTF16G00814.1	SpuTF14G078500.1	PeuTF14G00975.1
		PprTF08G0309.1	PeuTF16G00814.1	SpuTF01G051700.1	PeuTF15G01074.1
		PprTF09G0155.1	PeuTF16G00814.1	SpuTF03G121200.1	PeuTF15G01074.1
		PprTF17G0971.1	PeuTF17G01204.1	SpuTF12G081000.1	PeuTF15G01074.1
		PprTF04G0593.1	PeuTF17G01204.1	SpuTF15G121000.1	PeuTF15G01074.1
				SpuTF15G103400.1	PeuTF15G01074.1
				SpuTF06G104700.1	PeuTF16G00814.1
				SpuTF08G028800.1	PeuTF16G00814.1
				SpuTF09G007000.1	PeuTF16G00814.1
				SpuTF10G178500.1	PeuTF16G00814.1
				SpuTF16G085100.1	PeuTF16G00814.1
				SpuTF04G054800.1	PeuTF17G01204.1
				SpuTF17G115700.1	PeuTF17G01204.1
