# Supplementary material for: Characterisation of the ARF Gene Family in Salicaceae and Functional Analysis of PeARF18 in Heteromorphic Leaf Development of Populus euphratica
Source: Int J Mol Sci. 2025 Dec 28;27(1):335. doi: 10.3390/ijms27010335 (PMC12785610; doi:10.3390/ijms27010335)
Supplement: Supplementary file 1 [file ijms-27-00335-s001.zip › Table S3 The proportion of various secondary structures.xlsx]

## Sheet: Sheet1
Gene Name	Percentage（%）				Gene Name	Percentage（%）
	Hh	Tt	Cc	Ee		Hh	Tt	Cc	Ee
PeuTF01G00620.1	15.82	1.65	72.03	10.51	PeuTF05G02165.1	15.25	2.54	72.35	15.25
PeuTF01G00853.1	14.89	2.13	71.21	11.77	PeuTF06G00760.1	16.96	3.29	63.29	16.46
PeuTF01G03586.1	14.66	3.03	72.4	9.91	PeuTF06G01271.1	16.17	2.41	68.79	12.62
PeuTF02G00018.1	16.57	2.03	71.93	9.47	PeuTF06G01378.1	12.88	2.44	76.5	8.18
PeuTF02G00321.1	11.94	3.12	74.3	10.62	PeuTF09G00129.1	15.81	2.19	70.57	11.44
PeuTF02G00687.1	14.46	2.21	70.07	13.27	PeuTF09G00155.1	13.61	3.98	68.65	13.76
PeuTF02G01548.1	16.35	2.8	68.63	12.22	PeuTF10G00334.1	19.89	2.43	64.23	13.45
PeuTF03G00009.1	17.62	2.41	69.73	10.24	PeuTF11G00469.1	10.23	1.23	78.04	10.5
PeuTF03G01412.1	16.76	2.15	69.63	11.46	PeuTF11G00740.1	12.57	2.67	74.42	10.34
PeuTF03G01613.1	16.25	2.47	71.52	9.75	PeuTF12G00988.1	12.56	2.55	73.17	11.71
PeuTF04G00423.1	9.31	1.21	78.68	10.8	PeuTF14G00590.1	16.44	2.45	69.57	11.55
PeuTF04G00433.1	9.31	1.21	78.68	10.8	PeuTF14G00975.1	17.9	2.04	69	11.06
PeuTF04G00708.1	13.13	2.27	75.78	8.83	PeuTF15G01074.1	9.1	1.19	81.34	8.36
PeuTF04G02007.1	15.96	2.68	68.36	12.99	PeuTF16G00814.1	15.3	2.97	68.41	13.31
PeuTF04G02163.1	17.7	2.17	69.62	17.7	PeuTF17G01204.1	12.88	2.45	73.99	10.67
PeuTF05G01444.1	13.92	1.78	70.39	13.92	PeuTF18G00580.1	14.74	2.11	74.91	8.24
PeuTF05G01840.1	11.06	2.19	76.91	9.84	PeuTF18G01301.1	14.31	2.19	73.28	10.22
Gene Name	Percentage（%）				Gene Name	Percentage（%）
	Hh	Tt	Cc	Ee		Hh	Tt	Cc	Ee
PprTF01G0520.1	15.57	2.78	70.25	11.39	PprTF06G0658.1	11.73	2.35	77.71	8.21
PprTF01G0727.1	23.36	4.31	61.64	10.69	PprTF06G1076.1	16.31	1.7	69.36	12.62
PprTF01G3039.1	15.79	2.33	72.67	9.21	PprTF06G1177.1	13.19	2.53	76.24	8.04
PprTF02G0227.1	16.35	2.23	72.29	9.13	PprTF08G0309.1	14.83	1.84	70.9	12.43
PprTF02G0504.1	11.1	2.43	75.79	10.68	PprTF09G0131.1	17.35	1.93	69.41	11.31
PprTF02G0825.1	11.45	2.02	73.4	13.13	PprTF09G0155.1	16.35	2.32	68.89	12.45
PprTF02G1577.1	17.02	2.55	67.66	12.77	PprTF10G0306.1	17	2.69	67.42	12.89
PprTF03G0005.1	19.12	2.48	65.89	12.52	PprTF11G0367.1	10.23	1.23	78.04	10.5
PprTF03G1199.1	24	4.52	57.22	14.26	PprTF11G0583.1	14.35	2.45	73.53	9.68
PprTF03G1385.1	15.38	3.33	62.37	18.92	PprTF12G0505.1	13.47	2.46	73.42	10.66
PprTF04G0366.1	10.21	1.86	77.59	10.34	PprTF14G0504.1	16.2	1.87	72.59	9.35
PprTF04G0593.1	12.39	2.78	74.08	10.75	PprTF14G0828.1	18.2	1.75	69	11.06
PprTF04G1680.1	15.25	2.4	70.62	11.72	PprTF15G0905.1	14.32	2.35	71.71	11.62
PprTF04G1816.1	16.16	2.87	68.28	12.69	PprTF16G0731.1	12.18	2.12	74.22	11.47
PprTF05G1308.1	11.49	2.7	73.48	12.33	PprTF17G0971.1	12.88	2.45	73.99	10.67
PprTF05G1650.1	11.96	2.52	75.41	10.1	PprTF18G0474.1	13.75	2.47	74.61	9.17
PprTF05G1918.1	15.89	2.22	72.03	9.85	PprTF18G1099.1	12.62	2.24	76.63	8.5
Gene Name	Percentage（%）				Gene Name	Percentage（%）
	Hh	Tt	Cc	Ee		Hh	Tt	Cc	Ee
SpuTF01G051700.1	20.36	2.84	65.44	11.36	SpuTF06G104700.1	18.13	3.4	65.86	12.61
SpuTF01G072500.1	15.86	2.43	70	11.71	SpuTF06G114200.1	15.05	2.82	73.42	8.71
SpuTF01G186500.1	17.14	3.01	68.12	11.73	SpuTF08G028800.1	18.36	1.84	67.51	12.29
SpuTF02G018600.1	15.48	2.23	72.11	10.18	SpuTF09G007000.1	15.07	2.61	68.7	13.62
SpuTF02G043300.1	14.29	2.38	74.13	9.2	SpuTF09G009700.1	15.04	2.19	71.98	10.8
SpuTF02G072100.2	13.66	2.19	71.5	12.65	SpuTF10G178500.1	17.38	3.17	66.76	12.69
SpuTF02G143300.1	16.98	2.59	68.63	11.8	SpuTF11G041100.1	10.83	1.49	78.89	8.8
SpuTF03G000600.1	16.06	1.97	70.76	11.21	SpuTF12G081000.1	14.25	2.1	73.6	10.05
SpuTF03G104900.1	16.18	2.9	68.33	12.59	SpuTF14G078500.1	16.93	2.46	68.74	11.87
SpuTF03G121200.1	15.76	1.85	71.52	10.86	SpuTF14G108700.1	15.37	1.74	70.68	12.2
SpuTF04G033900.1	11.37	1.89	77.4	9.34	SpuTF16G085100.1	17.13	2.95	66.15	13.76
SpuTF04G054800.1	15.12	3.05	69.75	12.08	SpuTF16G229800.1	14.16	2.23	73.47	10.14
SpuTF04G159500.1	14.43	2	70	13.57	SpuTF17G115700.1	13.66	2.56	72.93	10.85
SpuTF05G133500.1	13.01	2.03	71.79	13.18	SpuTF18G113500.1	12.56	2.64	76.52	8.28
SpuTF05G163900.1	12.49	2.41	74.81	10.3	SpuTF15G121000.1	16.31	1.88	72.77	9.04
SpuTF05G189800.1	16.4	1.92	71.78	9.9	SpuTF15G103400.1	16.31	1.88	72.77	9.04
SpuTF06G063200.1	12.25	2.42	77.37	7.96	Sapur.T012000.1	12.57	2.24	75.31	9.88
